# Supplementary material for: Effect of temperature and humidity on mechanical properties and constitutive modeling of pressure-sensitive adhesives
Source: Sci Rep. 2024 Jun 25;14:14634. doi: 10.1038/s41598-024-64960-2 (PMC11199615; doi:10.1038/s41598-024-64960-2)
Supplement: Supplementary file 1 — Supplementary Information. [file 41598_2024_64960_MOESM1_ESM.xls]

## Sheet: Size Evaluation
type	tension										compression							planar shear
name	Engineering Strain	Engineering Stress	Standard Deviation	Engineering Strain	Engineering Stress	Standard Deviation	Engineering Strain	Engineering Stress	Standard Deviation		Engineering Strain	Engineering Stress	Standard Deviation	Engineering Strain	Engineering Stress	Standard Deviation		Engineering Strain	Engineering Stress	Standard Deviation	Engineering Strain	Engineering Stress	Standard Deviation	Engineering Strain	Engineering Stress	Standard Deviation
units	1	MPa		1	MPa		1	MPa			1	MPa		1	MPa			1	MPa		1	MPa		1	MPa
comments		5：1			10：1			15：1				2:1			4:1				4：1			12：1			8：1
	0	0	0	0	0	0	0	0	0		0	0	0	0	0	0		0	0	0	0	0	0	0	0	0
	0.11637	0.0113	0.000471404	0.11637	0.0118	9.42814e-05	0.11635	0.01104	0.000383454		0.01282	0.00143	0.000468251	0.01282	0.00134	0.000135765		0.00057	0.00874	0.000691201	0.00057	0.00271	1.48768e-05	4e-05	0.00248	0.00252
	0.23836	0.01862	0.000494975	0.23836	0.01987	0.000141421	0.23835	0.01906	0.000422076		0.02564	0.00243	0.000637464	0.02564	0.00227	0.000251074		0.02663	0.02151	0.00532	0.02663	0.01112	0.000258494	0.09708	0.01909	0.000683557
	0.36036	0.02348	2.357e-05	0.36036	0.02467	4.71407e-05	0.36035	0.02364	0.00027955		0.03846	0.00351	0.000993642	0.03846	0.00315	0.000253384		0.05764	0.01331	0.00354	0.05764	0.01262	0.000419309	0.12395	0.0232	0.00118
	0.48236	0.02685	2.35707e-05	0.48236	0.02788	0.000117851	0.48235	0.02681	0.0004247		0.05128	0.00442	0.00105	0.05128	0.00409	0.000336147		0.08931	0.01821	0.000532749	0.08931	0.01751	0.000531703	0.15869	0.02612	0.00296
	0.60437	0.02927	0.000329983	0.60437	0.0309	9.42814e-05	0.60435	0.02942	0.000245704		0.0641	0.00543	0.00124	0.0641	0.00505	0.000298422		0.11516	0.02509	0.000622027	0.11516	0.02236	0.000547487	0.18611	0.02967	0.00189
	0.72636	0.03108	0.000117851	0.72636	0.03288	0.000494975	0.72635	0.03141	0.000101835		0.07692	0.00642	0.00132	0.07692	0.00607	0.00038243		0.1449	0.025	0.000498918	0.1449	0.02542	0.000716029	0.21348	0.03279	0.00151
	0.84836	0.03265	2.35707e-05	0.84836	0.03408	0.000117851	0.84835	0.033	0.000484195		0.08974	0.00745	0.00149	0.08974	0.00708	0.000361019		0.17445	0.02968	0.000830398	0.17445	0.02847	0.000767716	0.24371	0.03468	0.00271
	0.97037	0.034	0.000565685	0.97037	0.03535	0.000259272	0.97035	0.03424	0.000712845		0.10256	0.00853	0.00148	0.10256	0.0081	0.000421188		0.20405	0.03482	0.000880934	0.20405	0.03248	0.000853054	0.27378	0.03763	0.00224
	1.09236	0.03515	0.000117851	1.09236	0.0363	4.714e-05	1.09235	0.0349	0.000655744		0.11538	0.00957	0.00165	0.11538	0.00914	0.000424551		0.23372	0.03405	0.000581531	0.23372	0.03441	0.000973261	0.3008	0.03992	0.00199
	1.21436	0.03558	0.000494975	1.21436	0.03763	0.000612826	1.21435	0.03603	0.000862168		0.12821	0.0107	0.00171	0.12821	0.01025	0.00044456		0.26345	0.03749	0.00087399	0.26345	0.03666	0.00102	0.33231	0.04124	0.00297
	1.33637	0.03642	0.000259273	1.33637	0.03832	0.000117851	1.33635	0.03674	0.000683401		0.14103	0.01174	0.00184	0.14103	0.01137	0.000457626		0.29321	0.04165	0.000987863	0.29321	0.03983	0.00105	0.36082	0.04353	0.00251
	1.45837	0.03698	0.000117851	1.45837	0.03902	0.000400694	1.45835	0.03746	0.000786224		0.15385	0.01302	0.00189	0.15385	0.01252	0.000437498		0.323	0.04079	0.000880785	0.323	0.04117	0.00114	0.39683	0.04548	0.00252
	1.58037	0.03773	0.000329983	1.58037	0.03977	0.000188562	1.58035	0.03811	0.00114		0.16667	0.01416	0.00197	0.16667	0.01364	0.000479842		0.35281	0.04359	0.000951151	0.35281	0.04291	0.00118	0.42082	0.04632	0.00321
	1.70236	0.0382	0.000329983	1.70236	0.04035	0.000117851	1.70235	0.03858	0.000870079		0.17949	0.01539	0.00203	0.17949	0.0149	0.000448827		0.38263	0.0469	0.00104	0.38263	0.0454	0.0012	0.46131	0.04842	0.00312
	1.82437	0.03887	0.000282843	1.82437	0.04083	9.42807e-05	1.82435	0.03909	0.000883386		0.19231	0.01668	0.00211	0.19231	0.01613	0.000514475		0.41247	0.04605	0.00107	0.41247	0.04635	0.00125	0.4913	0.04981	0.00302
	1.94637	0.0387	0.000188561	1.94637	0.04123	0.000282843	1.94635	0.03967	0.000976956		0.20513	0.01787	0.00221	0.20513	0.01741	0.00051812		0.44233	0.04829	0.00103	0.44233	0.04774	0.00131	0.5063	0.05024	0.0033
	2.06837	0.0396	4.714e-05	2.06837	0.04177	0.000235702	2.06835	0.0402	0.000665833		0.21795	0.01933	0.0023	0.21795	0.01872	0.000543546		0.47221	0.05089	0.00111	0.47221	0.04974	0.00131	0.5408	0.05181	0.00289
	2.19036	0.0403	0.000565685	2.19036	0.04213	0.000424264	2.19035	0.04064	0.00073207		0.23077	0.02066	0.00239	0.23077	0.02006	0.000559565		0.5021	0.05013	0.00107	0.5021	0.05041	0.00134	0.57529	0.05298	0.00307
	2.31236	0.04025	0.000494975	2.31236	0.04283	0.000329983	2.31235	0.04102	0.00101		0.24359	0.02215	0.00243	0.24359	0.02148	0.000553011		0.532	0.05208	0.00101	0.532	0.05155	0.00141	0.59329	0.05341	0.00337
	2.43437	0.0407	9.42814e-05	2.43437	0.04338	7.07107e-05	2.43435	0.04163	0.0011		0.25641	0.02365	0.0026	0.25641	0.02295	0.000600667		0.5619	0.0541	0.00114	0.5619	0.05316	0.00138	0.63827	0.05483	0.0032
	2.55637	0.04127	0.000188562	2.55637	0.04363	0.000329983	2.55635	0.04213	0.000896909		0.26923	0.02519	0.00264	0.26923	0.02446	0.000574403		0.59181	0.05337	0.0011	0.59181	0.05363	0.00141	0.65927	0.05553	0.00312
	2.67836	0.04195	0.000117851	2.67836	0.04452	7.07107e-05	2.67835	0.04286	0.00112		0.28205	0.02681	0.00275	0.28205	0.02605	0.000647698		0.62174	0.0551	0.00106	0.62174	0.05462	0.00149	0.68027	0.05592	0.00345
	2.80037	0.04252	0.000494975	2.80037	0.04488	0.000400694	2.80035	0.04303	0.00127		0.29487	0.0285	0.00284	0.29487	0.02765	0.000580265		0.65168	0.05665	0.00114	0.65168	0.05588	0.00146	0.70728	0.05691	0.003
	2.92237	0.04275	7.07107e-05	2.92237	0.04528	0.000306413	2.92235	0.04403	0.00114		0.30769	0.0303	0.00298	0.30769	0.02937	0.0006796		0.68162	0.05591	0.00111	0.68162	0.05621	0.00146	0.73279	0.05754	0.00302
	3.04437	0.04323	0.000141421	3.04437	0.04625	0.000164992	3.04435	0.04471	0.00129		0.32051	0.03215	0.00305	0.32051	0.03108	0.000647133		0.71156	0.05751	0.00103	0.71156	0.05705	0.00155	0.7658	0.05789	0.00346
	3.16636	0.0442	0.000471404	3.16636	0.04702	0.000164991	3.16635	0.04506	0.00142		0.33333	0.03393	0.00322	0.33333	0.03295	0.000669617		0.74151	0.0588	0.00127	0.74151	0.05809	0.0015	0.7913	0.05878	0.0031
	3.28836	0.0444	4.714e-05	3.28836	0.04718	0.000164991	3.28835	0.04578	0.000943006		0.34615	0.03598	0.00328	0.34615	0.03483	0.000656678		0.77147	0.0581	0.00117	0.77147	0.05834	0.00148	0.8228	0.05932	0.00323
	3.41037	0.04503	0.000329983	3.41037	0.04783	4.71407e-05	3.41035	0.04612	0.00147		0.35897	0.03795	0.00343	0.35897	0.03684	0.000690095		0.80144	0.05958	0.00118	0.80144	0.05905	0.0016	0.8618	0.0597	0.00361
	3.53237	0.04557	0.000377123	3.53237	0.04835	0.000164992	3.53235	0.047	0.0013		0.37179	0.04016	0.00358	0.37179	0.03893	0.000678348		0.8314	0.06052	0.00128	0.8314	0.05989	0.00153	0.8933	0.06052	0.00336
	3.65437	0.04633	0	3.65437	0.04972	0.000164991	3.65435	0.04736	0.00136		0.38462	0.04236	0.00362	0.38462	0.04108	0.000731247		0.86136	0.05995	0.00126	0.86136	0.06007	0.00152	0.9308	0.06096	0.00363
	3.77637	0.04693	0.000282843	3.77637	0.05003	0.000188562	3.77635	0.04799	0.00148		0.39744	0.04465	0.00381	0.39744	0.04335	0.000740611		0.89133	0.06126	0.00128	0.89133	0.06072	0.00161	0.9773	0.06135	0.00398
	3.89837	0.04725	2.35707e-05	3.89837	0.05073	0.000329983	3.89835	0.04867	0.00144		0.41026	0.04718	0.00391	0.41026	0.04568	0.000774997		0.92131	0.06198	0.00137	0.92131	0.06137	0.00154	1.0238	0.0621	0.0038
	4.02037	0.04813	0.000565685	4.02037	0.05125	0.000164992	4.02035	0.04953	0.00155		0.42308	0.04961	0.00411	0.42308	0.04818	0.000748922		0.9513	0.06147	0.00134	0.9513	0.0615	0.00156	1.07181	0.06251	0.00412
	4.14236	0.04855	0.000730677	4.14236	0.05222	0.000589255	4.14235	0.04996	0.00141		0.4359	0.05232	0.00432	0.4359	0.05079	0.000809062		0.98127	0.06251	0.00116	0.98127	0.06208	0.00166	1.12279	0.06354	0.00357
	4.26436	0.0494	0.000471404	4.26436	0.05312	0.000259273	4.26435	0.05067	0.00175		0.44872	0.05496	0.00455	0.44872	0.05358	0.000879716		1.01125	0.0631	0.00127	1.01125	0.06261	0.00157	1.19182	0.06413	0.00363
	4.38636	0.04993	0.000518545	4.38636	0.05382	0.000117851	4.38635	0.05144	0.00173		0.46154	0.05795	0.00486	0.46154	0.05648	0.000941343		1.04123	0.06271	0.00127	1.04123	0.0627	0.00161	1.25782	0.06477	0.00362
	4.50836	0.05082	0.000259273	4.50836	0.05463	0.000282843	4.50835	0.05237	0.00175		0.47436	0.0611	0.00513	0.47436	0.05955	0.00109		1.07123	0.06376	0.00119	1.07123	0.06324	0.00168	1.33282	0.06533	0.00368
	4.63036	0.05152	0.000306413	4.63036	0.05528	0.000824958	4.63035	0.05318	0.00169		0.48718	0.06432	0.00549	0.48718	0.0628	0.0011		1.10122	0.06409	0.00133	1.10122	0.06364	0.00161	1.40781	0.06595	0.00365
	4.75236	0.05245	0.000400693	4.75236	0.05613	0.000565685	4.75235	0.05379	0.00197		0.5	0.06781	0.00586	0.5	0.06623	0.00124		1.1312	0.06385	0.00126	1.1312	0.06373	0.00163	1.48281	0.06639	0.00361
	4.87437	0.05305	0.00111	4.87437	0.05692	0.000306413	4.87435	0.05484	0.00197									1.16118	0.06474	0.00125	1.16118	0.06422	0.00169	1.5578	0.06682	0.00378
	4.99636	0.05385	0.000683536	4.99636	0.05798	0.000306413	4.99635	0.05566	0.00212									1.19118	0.06503	0.00142	1.19118	0.06453	0.00159	1.63279	0.06721	0.00386
		0.05482	0.000636396		0.05873	0.000471405		0.05681	0.00232									1.22118	0.06484	0.00139	1.22118	0.06461	0.00164	1.70779	0.06753	0.00388
		0.05553	9.42807e-05		0.05965	7.07107e-05		0.05737	0.00188									1.25117	0.06562	0.00135	1.25117	0.06503	0.00169	1.7828	0.06794	0.00391
		0.05642	0.000447834		0.06092	0.000589255		0.05838	0.00241									1.28115	0.06582	0.00144	1.28115	0.06529	0.0016	1.85781	0.06831	0.00385
		0.05743	0.000801387		0.06188	0.000212132		0.05902	0.00238									1.31115	0.06565	0.00136	1.31115	0.06536	0.00168	1.93279	0.0686	0.00389
		0.05788	0.000117851		0.06232	0.000353553		0.0601	0.00217									1.34114	0.0664	0.00132	1.34114	0.06576	0.00169	2.00779	0.06896	0.004
		0.05898	0.000683537		0.06368	0.000777817		0.06116	0.00244									1.37114	0.06651	0.00149	1.37114	0.06596	0.00162	2.08281	0.06923	0.00403
		0.06007	0.00108		0.06468	0.000259273		0.06178	0.00257									1.40114	0.06635	0.00133	1.40114	0.06603	0.00169	2.1578	0.06951	0.004
		0.06108	0.00125		0.066	0.000329983		0.06304	0.00264									1.43113	0.06701	0.00124	1.43113	0.06639	0.00172	2.23281	0.06985	0.00399
																		1.46112	0.06708	0.00143	1.46112	0.06654	0.00164	2.30782	0.07013	0.00406
																		1.49112	0.06705	0.00132	1.49112	0.06664	0.0017	2.38282	0.07041	0.00404
																		1.52112	0.06761	0.00139	1.52112	0.06694	0.00172	2.4578	0.07064	0.00402
																		1.55113	0.06766	0.00149	1.55113	0.06707	0.00163	2.5328	0.07096	0.00412
																		1.58112	0.06766	0.00135	1.58112	0.06716	0.00169	2.60779	0.07122	0.0041
																		1.61111	0.06819	0.00143	1.61111	0.06744	0.0017	2.68279	0.07153	0.00411
																		1.64111	0.06819	0.00148	1.64111	0.06755	0.00163	2.7578	0.07183	0.0041
																		1.67112	0.06819	0.00139	1.67112	0.06764	0.0017	2.8328	0.07214	0.00412
																		1.70111	0.06869	0.00143	1.70111	0.06789	0.00171	2.90781	0.07244	0.00415
																		1.73111	0.06865	0.00148	1.73111	0.06798	0.00166	2.9828	0.07275	0.00421
																		1.7611	0.06872	0.00138	1.7611	0.06807	0.0017	3.05781	0.07303	0.0042
																		1.7911	0.0691	0.00146	1.7911	0.0683	0.00171	3.13281	0.07338	0.00421
																		1.82111	0.06907	0.00143	1.82111	0.06838	0.00168	3.2078	0.07371	0.00423
																		1.85111	0.06914	0.00139	1.85111	0.06847	0.00171	3.2828	0.07406	0.00421
																		1.8811	0.0696	0.00143	1.8811	0.0687	0.00171	3.35781	0.07436	0.00424
																		1.9111	0.0695	0.00151	1.9111	0.06877	0.00167	3.43281	0.07471	0.00431
																		1.9411	0.06963	0.00145	1.9411	0.06886	0.0017	3.5078	0.07506	0.00436
																		1.9711	0.07003	0.00156	1.9711	0.06907	0.00168	3.5828	0.07541	0.00429
																		2.0011	0.06996	0.00154	2.0011	0.06913	0.00168	3.65779	0.07584	0.00435
																		2.0311	0.0701	0.00148	2.0311	0.06923	0.00169	3.7328	0.0762	0.00437
																		2.0611	0.07038	0.00155	2.0611	0.06941	0.00168	3.8078	0.07655	0.00441
																		2.0911	0.07039	0.00149	2.0911	0.06949	0.00168	3.8828	0.07695	0.00448
																		2.1211	0.0704	0.00145	2.1211	0.06958	0.0017	3.9578	0.07735	0.00445
																		2.1511	0.07081	0.00148	2.1511	0.06973	0.00171	4.0328	0.07779	0.00443
																		2.1811	0.07071	0.00145	2.1811	0.06982	0.00169	4.1078	0.07822	0.00451
																		2.2111	0.0708	0.0014	2.2111	0.06991	0.00172	4.1828	0.07861	0.00451
																		2.2411	0.07125	0.00158	2.2411	0.07007	0.00169	4.25781	0.07908	0.0046
																		2.27109	0.07111	0.00154	2.27109	0.07015	0.0017	4.3328	0.07949	0.00455
																		2.30109	0.0713	0.00152	2.30109	0.07025	0.00171	4.40781	0.08001	0.00467
																		2.33109	0.07157	0.00163	2.33109	0.07039	0.0017	4.4828	0.08047	0.00465
																		2.36109	0.07153	0.00158	2.36109	0.07047	0.00166	4.5578	0.08094	0.00467
																		2.3911	0.07168	0.00155	2.3911	0.07059	0.00169	4.6328	0.08144	0.00475
																		2.4211	0.07194	0.00168	2.4211	0.07071	0.00167	4.70779	0.08191	0.00477
																		2.4511	0.07192	0.00154	2.4511	0.07081	0.00168	4.7828	0.08242	0.00476
																		2.48109	0.07203	0.00152	2.48109	0.0709	0.00171	4.8578	0.08295	0.00482
																		2.51109	0.0723	0.00157	2.51109	0.07103	0.00169	4.9328	0.08344	0.00484
																		2.5411	0.07227	0.00152	2.5411	0.07114	0.00169	5.0003	0.08399	0.00485
																		2.5711	0.07243	0.00151	2.5711	0.07122	0.0017
																		2.6011	0.07267	0.0016	2.6011	0.07135	0.00169
																		2.6311	0.07266	0.00155	2.6311	0.07144	0.0017
																		2.6611	0.07286	0.00157	2.6611	0.07155	0.0017
																		2.6911	0.07309	0.00169	2.6911	0.07168	0.00166
																		2.7211	0.07311	0.00162	2.7211	0.07178	0.00168
																		2.7511	0.07322	0.00167	2.7511	0.07188	0.00168
																		2.78109	0.07348	0.00167	2.78109	0.072	0.00167
																		2.81109	0.07353	0.00162	2.81109	0.07212	0.00168
																		2.84109	0.07362	0.00165	2.84109	0.07223	0.00168
																		2.87109	0.07388	0.00164	2.87109	0.07233	0.00166
																		2.90109	0.07386	0.00158	2.90109	0.07246	0.00169
																		2.93109	0.07397	0.00158	2.93109	0.07255	0.00169
																		2.96109	0.07424	0.00165	2.96109	0.07267	0.00168
																		2.9911	0.07432	0.00162	2.9911	0.0728	0.00169
																		3.0211	0.07439	0.00167	3.0211	0.0729	0.00167
																		3.0511	0.07466	0.00166	3.0511	0.07301	0.00168
																		3.0811	0.07473	0.00166	3.0811	0.07315	0.00168
																		3.11109	0.0749	0.00174	3.11109	0.07327	0.00165
																		3.1411	0.0751	0.00171	3.1411	0.07339	0.00166
																		3.1711	0.07519	0.00173	3.1711	0.07351	0.00166
																		3.2011	0.07525	0.00168	3.2011	0.07362	0.00165
																		3.2311	0.07549	0.00169	3.2311	0.07375	0.00167
																		3.2611	0.07562	0.00167	3.2611	0.07388	0.00168
																		3.29109	0.07567	0.00164	3.29109	0.07399	0.00167
																		3.32109	0.07588	0.00168	3.32109	0.07412	0.00167
																		3.35109	0.07597	0.00162	3.35109	0.07423	0.00168
																		3.38109	0.0762	0.00172	3.38109	0.07437	0.00165
																		3.41109	0.07639	0.00172	3.41109	0.07451	0.00166
																		3.44109	0.07651	0.00176	3.44109	0.07463	0.00167
																		3.47109	0.07662	0.0018	3.47109	0.07478	0.00163
																		3.50109	0.07679	0.00177	3.50109	0.0749	0.00166
																		3.53109	0.07698	0.0018	3.53109	0.07503	0.00163
																		3.5611	0.07707	0.00172	3.5611	0.07518	0.00165
																		3.5911	0.07733	0.00179	3.5911	0.07531	0.00165
																		3.6211	0.07745	0.00175	3.6211	0.07543	0.00165
																		3.6511	0.07757	0.00171	3.6511	0.07559	0.00166
																		3.68109	0.07777	0.00177	3.68109	0.07571	0.00168
																		3.71109	0.07792	0.00175	3.71109	0.07586	0.00165
																		3.74109	0.07805	0.00177	3.74109	0.07602	0.00163
																		3.77109	0.07827	0.00179	3.77109	0.07613	0.00167
																		3.80109	0.0785	0.0019	3.80109	0.07629	0.00163
																		3.83109	0.07861	0.00186	3.83109	0.07645	0.00164
																		3.8611	0.0788	0.0018	3.8611	0.07659	0.00164
																		3.89109	0.07903	0.00191	3.89109	0.07673	0.00161
																		3.92109	0.07911	0.00187	3.92109	0.0769	0.00162
																		3.95108	0.07932	0.00181	3.95108	0.07704	0.00163
																		3.98109	0.0795	0.00183	3.98109	0.07717	0.00163
																		4.0111	0.07961	0.0018	4.0111	0.07737	0.00163
																		4.0411	0.07984	0.00179	4.0411	0.07749	0.00165
																		4.07109	0.08006	0.00189	4.07109	0.07766	0.00164
																		4.10109	0.08016	0.00181	4.10109	0.07782	0.00162
																		4.1311	0.08037	0.0018	4.1311	0.07798	0.00164
																		4.1611	0.08056	0.00187	4.1611	0.07813	0.00162
																		4.1911	0.08075	0.00194	4.1911	0.07831	0.00162
																		4.22109	0.08103	0.00192	4.22109	0.07847	0.00161
																		4.25109	0.08116	0.00196	4.25109	0.07862	0.00161
																		4.28109	0.08141	0.00196	4.28109	0.07882	0.00161
																		4.3111	0.08154	0.00193	4.3111	0.07896	0.0016
																		4.34109	0.08174	0.00194	4.34109	0.07913	0.00159
																		4.37109	0.08196	0.00194	4.37109	0.07933	0.00161
																		4.40109	0.08212	0.0019	4.40109	0.07947	0.00161
																		4.43109	0.08232	0.00183	4.43109	0.07966	0.00159
																		4.4611	0.08249	0.00188	4.4611	0.07983	0.00163
																		4.4911	0.0827	0.00191	4.4911	0.08001	0.0016
																		4.52109	0.08291	0.00191	4.52109	0.08019	0.00159
																		4.55109	0.08319	0.00198	4.55109	0.08038	0.00161
																		4.5811	0.08341	0.00205	4.5811	0.08055	0.00157
																		4.6111	0.08363	0.00202	4.6111	0.08075	0.00158
																		4.6411	0.08381	0.00204	4.6411	0.08095	0.00158
																		4.67109	0.08398	0.00202	4.67109	0.0811	0.00159
																		4.70109	0.08427	0.00202	4.70109	0.08133	0.00156
																		4.73109	0.0845	0.002	4.73109	0.08149	0.00159
																		4.76109	0.08468	0.00202	4.76109	0.08168	0.00158
																		4.79108	0.08488	0.00196	4.79108	0.08189	0.00158
																		4.82108	0.08514	0.00198	4.82108	0.08207	0.00159
																		4.85109	0.08533	0.00204	4.85109	0.08227	0.00158
																		4.8811	0.08558	0.002	4.8811	0.08246	0.00158
																		4.9111	0.08581	0.00202	4.9111	0.08268	0.00158
																		4.94109	0.08604	0.00212	4.94109	0.08287	0.00156
																		4.97109	0.08629	0.00209	4.97109	0.08309	0.00155
																		5.0011	0.08659	0.00213	5.0011	0.08328	0.00155

## Sheet: UT UC&PS curves
type	uniaxial tension																compression																planar shear
name	Engineering Strain	Engineering Stress	Standard Deviation	Engineering Strain	Engineering Stress	Standard Deviation	Engineering Strain	Engineering Stress	Standard Deviation	Engineering Strain	Engineering Stress	Standard Deviation	Engineering Strain	Engineering Stress	Standard Deviation		Engineering Strain	Engineering Stress	Standard Deviation	Engineering Strain	Engineering Stress	Standard Deviation	Engineering Strain	Engineering Stress	Standard Deviation	Engineering Strain	Engineering Stress	Standard Deviation	Engineering Strain	Engineering Stress	Standard Deviation		Engineering Strain	Engineering Stress	Standard Deviation	Engineering Strain	Engineering Stress	Standard Deviation	Engineering Strain	Engineering Stress	Standard Deviation	Engineering Strain	Engineering Stress	Standard Deviation	Engineering Strain	Engineering Stress	Standard Deviation
units	1	MPa		1	MPa		1	MPa		1	MPa		1	MPa			1	MPa		1	MPa		1	MPa		1	MPa		1	MPa			1	MPa		1	MPa		1	MPa		1	MPa		1	MPa
comments		-25℃			25℃			55℃			85℃			55℃ 90%RH				-25℃			25℃			55℃			85℃			55℃ 90%RH				-25℃			25℃			55℃			85℃			55℃ 90%RH
	0	0	0	0	0	0	0	0	0	0	0	0	0	0	0		0	0	0	0	0	0	0	0	0	0	0	0	0	2.90943e-05	3.23715e-05		0	0	0	0	0	0	0	0	0	0	0	0	0	0	0
	0.1017	0.05536	0.00042	0.10169	0.00882	0.0014	0.10001	0.00564	0.000515979	0.1	0.00475	0.000897613	0.1017	0.00484	0.000402782		0.01724	0.01421	0.00744	0.01724	0.00287	0.000543433	0.01724	0.00209	0.000238336	0.01724	0.0017	0.000176413	0.01724	0.00195	8.61735e-05		0.10172	0.12864	0.00305	0.10205	0.01319	0.00078526	0.1017	0.00759	0.000455302	0.1017	0.00655	0.00078143	0.10172	0.0061	4.04145e-05
	0.20339	0.07788	0.00122	0.20339	0.01481	0.000649333	0.20001	0.00924	0.000470272	0.20001	0.00762	0.000246487	0.20341	0.00709	0.000522909		0.03448	0.0312	0.01278	0.03448	0.00473	0.000733481	0.03448	0.00331	0.000213763	0.03448	0.00289	0.000235766	0.03448	0.00342	0.000182338		0.20344	0.15734	0.00351	0.2041	0.0219	7.63763e-05	0.20339	0.01139	0.000607152	0.2034	0.00967	0.000478853	0.20344	0.01146	0.000274651
	0.30509	0.08932	0.0012	0.30508	0.01866	0.00105	0.30001	0.01207	0.000296566	0.30001	0.00988	0.000199675	0.30511	0.00872	0.000281603		0.05172	0.04537	0.01428	0.05172	0.00606	0.000885505	0.05172	0.00425	0.000240234	0.05172	0.0038	0.000439151	0.05172	0.00468	0.000210467		0.30516	0.17314	0.00397	0.30615	0.02747	0.000372424	0.30509	0.01444	0.000570029	0.3051	0.01224	0.000285715	0.30515	0.01504	8.62168e-05
	0.40678	0.09804	0.00115	0.40678	0.02179	0.00131	0.40002	0.01403	0.000273442	0.40002	0.0117	0.000229728	0.40681	0.01011	0.000101489		0.06897	0.05638	0.01439	0.06897	0.00754	0.0012	0.06897	0.00534	0.000192413	0.06897	0.0048	0.000607941	0.06897	0.00593	0.000195202		0.40688	0.18462	0.00385	0.4082	0.03125	0.000470567	0.40679	0.01675	0.000651997	0.4068	0.01425	0.000321921	0.40687	0.01727	0.000123423
	0.50848	0.10519	0.00159	0.50847	0.02433	0.00128	0.50003	0.01552	0.000178672	0.50002	0.01305	0.000250044	0.50851	0.01164	0.000175784		0.08621	0.06588	0.01458	0.08621	0.00936	0.00122	0.08621	0.0066	0.000239359	0.08621	0.00597	0.00061331	0.08621	0.00715	0.000184266		0.5086	0.19123	0.004	0.51025	0.0342	0.000513258	0.50849	0.01855	0.000625167	0.5085	0.01576	0.000361709	0.50859	0.01883	0.000143643
	0.61017	0.10991	0.00136	0.61017	0.02629	0.00139	0.60003	0.01676	0.000264261	0.60003	0.01418	0.000151677	0.61022	0.01263	0.000198578		0.10345	0.07547	0.01525	0.10345	0.01098	0.00161	0.10345	0.00792	0.000186885	0.10345	0.00708	0.000514744	0.10345	0.00828	0.000132001		0.61032	0.198	0.00363	0.6123	0.03628	0.00047085	0.61018	0.0199	0.000616144	0.6102	0.01688	0.000351615	0.61031	0.02004	0.000170978
	0.71187	0.11347	0.000918822	0.71186	0.02788	0.00139	0.70003	0.01786	0.000263091	0.70003	0.01516	0.000212438	0.71192	0.01342	0.000205508		0.12069	0.08526	0.01629	0.12069	0.01266	0.00169	0.12069	0.00907	0.000104729	0.12069	0.0082	0.000487495	0.12069	0.00951	0.000126157		0.71204	0.20098	0.00389	0.71435	0.03795	0.000468722	0.71188	0.02095	0.000605062	0.7119	0.01779	0.000347898	0.71203	0.02101	0.000116762
	0.81357	0.11719	0.000555908	0.81356	0.02922	0.00141	0.80004	0.01871	0.00037214	0.80004	0.01599	0.000110735	0.81362	0.01433	0.000303535		0.13793	0.09535	0.01747	0.13793	0.01453	0.00204	0.13793	0.01019	0.000156359	0.13793	0.00915	0.000621215	0.13793	0.01062	0.000218204		0.81376	0.20565	0.0041	0.8164	0.03935	0.000513258	0.81358	0.02181	0.000590706	0.8136	0.0186	0.000352184	0.81374	0.02191	0.00016773
	0.91526	0.1205	0.00106	0.91525	0.03034	0.0014	0.90004	0.01947	0.000374481	0.90004	0.01675	0.000101599	0.91533	0.01489	0.000281603		0.15517	0.10567	0.01873	0.15517	0.01622	0.00224	0.15517	0.01156	0.000228297	0.15517	0.01025	0.000852982	0.15517	0.01179	0.000328321		0.91548	0.208	0.00384	0.91845	0.04051	0.000586884	0.91527	0.02253	0.000595847	0.9153	0.01926	0.000385746	0.91546	0.02265	0.000254231
	1.01696	0.12392	0.00119	1.01695	0.03128	0.00144	1.00005	0.02019	0.000325215	1.00005	0.01737	0.000184473	1.01703	0.01575	0.000453909		0.17241	0.11625	0.02017	0.17241	0.01819	0.00251	0.17241	0.01309	0.000325167	0.17241	0.01155	0.000919042	0.17241	0.01309	0.000292418		1.0172	0.21192	0.00419	1.0205	0.04149	0.000650333	1.01697	0.0231	0.000565361	1.017	0.01988	0.000408412	1.01718	0.02315	0.000255147
	1.11865	0.12655	0.00112	1.11864	0.0321	0.00147	1.10006	0.02066	0.000357555	1.10005	0.01797	0.000129951	1.11873	0.01651	0.000516753		0.18966	0.12721	0.02166	0.18966	0.02015	0.00267	0.18966	0.01446	0.000155744	0.18966	0.01288	0.000768936	0.18966	0.01434	0.000276059		1.11892	0.21481	0.00391	1.12255	0.04233	0.000620511	1.11867	0.02362	0.00053	1.1187	0.02039	0.000426732	1.1189	0.02363	0.000270247
	1.22035	0.13023	0.00107	1.22034	0.03284	0.00148	1.20006	0.02122	0.000290217	1.20006	0.01856	0.000232534	1.22043	0.0171	0.000710211		0.2069	0.13854	0.02315	0.2069	0.02215	0.0031	0.2069	0.01594	0.000161523	0.2069	0.01415	0.000740835	0.2069	0.01578	0.000358387		1.22064	0.21826	0.00444	1.2246	0.04305	0.000663802	1.22037	0.0241	0.000516366	1.2204	0.02081	0.000433013	1.22062	0.02406	0.000157162
	1.32204	0.13341	0.00182	1.32203	0.0335	0.0015	1.30007	0.02168	0.000333276	1.30006	0.01904	0.000181782	1.32214	0.01776	0.000822334		0.22414	0.1504	0.02471	0.22414	0.02438	0.00316	0.22414	0.0174	0.000263292	0.22414	0.01538	0.000901037	0.22414	0.01714	0.000441782		1.32236	0.22231	0.00432	1.32666	0.04374	0.000697352	1.32206	0.02454	0.000490306	1.3221	0.02126	0.000468615	1.32233	0.02457	0.000153731
	1.42374	0.13597	0.00153	1.42373	0.03405	0.00152	1.40007	0.02214	0.000319764	1.40006	0.01956	0.00022123	1.42384	0.01805	0.000846188		0.24138	0.16277	0.0265	0.24138	0.02656	0.00365	0.24138	0.01914	0.000140396	0.24138	0.01665	0.00106	0.24138	0.01863	0.00055378		1.42408	0.22514	0.00477	1.42871	0.04436	0.000733576	1.42376	0.02492	0.000485009	1.4238	0.02173	0.000473849	1.42405	0.025	0.000242143
	1.52544	0.13904	0.00213	1.52542	0.0346	0.00155	1.50008	0.02266	0.000370313	1.50007	0.02006	0.00026232	1.52554	0.01863	0.00106		0.25862	0.17596	0.02854	0.25862	0.02903	0.00377	0.25862	0.02096	0.000101941	0.25862	0.01818	0.00116	0.25862	0.0203	0.000611258		1.5258	0.23016	0.00477	1.53076	0.04495	0.000752684	1.52546	0.02529	0.000480139	1.52551	0.02216	0.000452143	1.52577	0.0253	0.000277909
	1.62713	0.14174	0.0011	1.62712	0.03514	0.0016	1.60008	0.02306	0.000424364	1.60007	0.02049	9.35979e-05	1.62724	0.01904	0.00115		0.27586	0.1899	0.03072	0.27586	0.03142	0.00427	0.27586	0.02277	0.000236263	0.27586	0.01988	0.00116	0.27586	0.02198	0.000631083		1.62752	0.2333	0.00478	1.63281	0.04549	0.000746615	1.62715	0.02569	0.000480139	1.62721	0.02254	0.00043589	1.62749	0.02559	0.000271539
	1.72883	0.14444	0.000830502	1.72881	0.03562	0.00161	1.70009	0.02356	0.000364677	1.70008	0.02102	0.0001938	1.72895	0.0194	0.00122		0.2931	0.20481	0.0331	0.2931	0.03418	0.00432	0.2931	0.02485	0.000270218	0.2931	0.02151	0.00113	0.2931	0.02373	0.000719839		1.72924	0.23877	0.00525	1.73486	0.04603	0.000778717	1.72885	0.0261	0.000495008	1.72891	0.02292	0.000444335	1.72921	0.02596	0.000189033
	1.83052	0.14753	0.000417612	1.83051	0.0361	0.00162	1.80009	0.02392	0.000445707	1.80008	0.02149	9.66786e-05	1.83065	0.01995	0.00119		0.31034	0.2206	0.03546	0.31034	0.03692	0.00491	0.31034	0.02694	0.000219488	0.31034	0.02317	0.00134	0.31034	0.02555	0.00089128		1.83096	0.24304	0.00538	1.83691	0.04656	0.00078475	1.83055	0.02646	0.00051	1.83061	0.02334	0.000438634	1.83092	0.02636	0.000158745
	1.93222	0.14992	0.000445084	1.9322	0.03657	0.00163	1.9001	0.02437	0.000425992	1.90009	0.02199	0.000113929	1.93235	0.02024	0.00103		0.32759	0.23733	0.03775	0.32759	0.03997	0.00507	0.32759	0.02905	0.000195694	0.32759	0.02492	0.0016	0.32759	0.02756	0.00113		1.93268	0.24805	0.00603	1.93896	0.04704	0.000869713	1.93225	0.02681	0.000510131	1.93231	0.02376	0.000427551	1.93264	0.02678	0.000300389
	2.03391	0.15316	0.000808888	2.0339	0.03702	0.00164	2.0001	0.02485	0.000438188	2.00009	0.02243	0.000133402	2.03406	0.0207	0.000875043		0.34483	0.2554	0.04072	0.34483	0.04308	0.00556	0.34483	0.0315	0.000387891	0.34483	0.02682	0.00175	0.34483	0.02974	0.00125		2.0344	0.25421	0.00603	2.04101	0.04754	0.000864079	2.03394	0.02724	0.000525071	2.03401	0.02414	0.000427122	2.03436	0.02707	0.000366652
	2.13561	0.15684	0.000886623	2.13559	0.03746	0.00165	2.10011	0.02525	0.00046087	2.1001	0.02288	0.000112264	2.13576	0.02115	0.000792233		0.36207	0.27455	0.04382	0.36207	0.04659	0.00581	0.36207	0.03411	0.000563021	0.36207	0.02897	0.0018	0.36207	0.03188	0.00126		2.13612	0.25902	0.00656	2.14306	0.04803	0.000882742	2.13564	0.02765	0.000545924	2.13571	0.02455	0.000440341	2.13608	0.02737	0.000321403
	2.23731	0.16095	0.000995791	2.23729	0.0379	0.00168	2.20011	0.02573	0.000360934	2.2001	0.02338	0.000147109	2.23746	0.02143	0.000737767		0.37931	0.29495	0.04729	0.37931	0.05008	0.00638	0.37931	0.03674	0.000729419	0.37931	0.03117	0.00195	0.37931	0.0342	0.0015		2.23784	0.26628	0.00683	2.24511	0.04851	0.000886623	2.23734	0.02802	0.000527857	2.23741	0.02498	0.000449333	2.2378	0.02778	0.000285715
	2.339	0.16373	0.000940762	2.33898	0.03835	0.00166	2.30011	0.02608	0.000405226	2.30011	0.02377	9.23441e-05	2.33916	0.02201	0.000792549		0.39655	0.31757	0.05149	0.39655	0.05415	0.00663	0.39655	0.03967	0.000976467	0.39655	0.03339	0.00222	0.39655	0.03674	0.00193		2.33956	0.27213	0.0073	2.34716	0.04902	0.000882345	2.33903	0.02839	0.000535942	2.33911	0.02542	0.000461844	2.33951	0.02817	0.00025482
	2.4407	0.16618	0.000434051	2.44068	0.03877	0.00165	2.40012	0.02655	0.000355879	2.40011	0.02419	0.000168571	2.44087	0.02241	0.000745676		0.41379	0.34173	0.05557	0.41379	0.05831	0.00731	0.41379	0.0428	0.00127	0.41379	0.03584	0.00252	0.41379	0.03936	0.00234		2.44128	0.27958	0.00808	2.44921	0.04953	0.000911939	2.44073	0.0288	0.000525198	2.44081	0.02584	0.00046694	2.44123	0.02857	0.000338674
	2.54239	0.17033	0.00127	2.54237	0.0392	0.00165	2.50013	0.02704	0.000324941	2.50012	0.02475	0.000178961	2.54257	0.02292	0.000640104		0.43103	0.36814	0.06016	0.43103	0.06299	0.00765	0.43103	0.04605	0.00131	0.43103	0.03854	0.00275	0.43103	0.04211	0.00249		2.543	0.28716	0.00809	2.55126	0.05007	0.000913583	2.54243	0.02922	0.000520128	2.54251	0.02624	0.000480035	2.54295	0.02888	0.000367469
	2.64409	0.17533	0.00103	2.64407	0.03964	0.00167	2.60013	0.02736	0.000399398	2.60012	0.02524	0.000122061	2.64427	0.02342	0.000672012		0.44828	0.39622	0.06474	0.44828	0.06793	0.00851	0.44828	0.04962	0.00164	0.44828	0.04149	0.00283	0.44828	0.04511	0.00262		2.64472	0.29468	0.009	2.65331	0.0506	0.000924824	2.64413	0.02962	0.000545008	2.64421	0.02668	0.000499233	2.64467	0.02925	0.000257358
	2.74578	0.17861	0.00081525	2.74576	0.04008	0.0017	2.70014	0.0279	0.000403785	2.70012	0.02574	0.000138203	2.74598	0.02375	0.000586202		0.46552	0.42719	0.07074	0.46552	0.07344	0.00904	0.46552	0.05361	0.00186	0.46552	0.04475	0.00302	0.46552	0.04833	0.00301		2.74644	0.30391	0.00939	2.75536	0.05113	0.000958245	2.74582	0.03002	0.000565361	2.74591	0.02714	0.000505206	2.74639	0.02969	0.00019975
	2.84748	0.18238	0.00106	2.84746	0.04055	0.00164	2.80014	0.02835	0.000512541	2.80013	0.02619	0.000122595	2.84768	0.02435	0.000718633		0.48276	0.46111	0.07746	0.48276	0.07934	0.00998	0.48276	0.05794	0.00208	0.48276	0.04814	0.00338	0.48276	0.0519	0.00352		2.84816	0.31214	0.0101	2.85741	0.05169	0.000977053	2.84752	0.03046	0.000575355	2.84761	0.02758	0.000509542	2.8481	0.03017	0.000231805
	2.94918	0.18717	0.00187	2.94915	0.041	0.00161	2.90015	0.0288	0.000435057	2.90013	0.02675	6.4887e-05	2.94938	0.02493	0.00086031		0.5	0.49875	0.0861	0.5	0.08599	0.01087	0.5	0.06258	0.00208	0.5	0.05182	0.00391	0.5	0.0559	0.00398		2.94988	0.32256	0.01113	2.95946	0.05228	0.000973396	2.94922	0.03088	0.000585178	2.94931	0.02803	0.000511892	2.94982	0.03062	0.000316596
	3.05087	0.19279	0.00238	3.05085	0.0415	0.0016	3.00015	0.0293	0.000493827	3.00014	0.02731	7.18356e-05	3.05108	0.02566	0.00103																		3.0516	0.3322	0.01139	3.06151	0.05286	0.0009942	3.05091	0.03133	0.000620242	3.05101	0.02852	0.000522717	3.05154	0.03102	0.00034356
	3.15257	0.19794	0.00256	3.15254	0.04198	0.0016	3.10016	0.02972	0.000515643	3.10014	0.02773	0.000116859	3.15279	0.02641	0.00124																		3.15332	0.34342	0.01267	3.16356	0.05345	0.000998065	3.15261	0.03181	0.000595007	3.15271	0.029	0.000546717	3.15326	0.03142	0.000275379
	3.25426	0.20235	0.00249	3.25424	0.04245	0.00162	3.20016	0.03025	0.000444039	3.20015	0.02829	7.36331e-05	3.25449	0.02681	0.00115																		3.25504	0.35517	0.01332	3.26561	0.05407	0.000970412	3.25431	0.03232	0.000595343	3.25441	0.02951	0.000606658	3.25498	0.03189	0.000208087
	3.35596	0.20851	0.00238	3.35593	0.04293	0.00161	3.30016	0.0307	0.00047547	3.30015	0.02884	9.02223e-05	3.35619	0.02724	0.00131																		3.35676	0.36711	0.01455	3.36766	0.05468	0.000998516	3.356	0.03277	0.000610983	3.35611	0.03002	0.000583467	3.3567	0.03242	0.000280416
	3.45765	0.21441	0.00331	3.45763	0.04345	0.00162	3.40017	0.03122	0.000450323	3.40016	0.02937	0.000118712	3.45789	0.02766	0.00126																		3.45848	0.38118	0.01559	3.46971	0.05534	0.00102	3.4577	0.03325	0.000615332	3.45781	0.03052	0.000582866	3.45841	0.03297	0.000386825
	3.55935	0.2198	0.00351	3.55932	0.04398	0.00159	3.50018	0.0318	0.000492641	3.50016	0.0299	8.87773e-05	3.5596	0.02817	0.00109																		3.5602	0.39445	0.01653	3.57176	0.05599	0.00105	3.5594	0.03378	0.000650103	3.55951	0.03103	0.000622334	3.56013	0.03341	0.000402782
	3.66105	0.22588	0.00244	3.66102	0.04452	0.00153	3.60018	0.03225	0.000474361	3.60017	0.0304	8.82893e-05	3.6613	0.02881	0.00118																		3.66192	0.41028	0.01795	3.67381	0.05665	0.00104	3.6611	0.03429	0.000695294	3.66121	0.03149	0.000619919	3.66185	0.03388	0.00037072
	3.76274	0.23204	0.00295	3.76271	0.04505	0.00152	3.70018	0.03276	0.000473142	3.70017	0.031	0.000144223	3.763	0.0293	0.00101																		3.76364	0.42579	0.01923	3.77587	0.05736	0.00108	3.76279	0.03481	0.000730821	3.76291	0.03205	0.000663425	3.76357	0.03441	0.000274651
	3.86444	0.23852	0.00399	3.86441	0.04561	0.00154	3.80019	0.03325	0.000588886	3.80017	0.03152	0.000249497	3.86471	0.02995	0.00124																		3.86536	0.443	0.02101	3.87792	0.05808	0.00107	3.86449	0.03536	0.000755006	3.86461	0.03265	0.000692411	3.86529	0.03498	0.000289367
	3.96613	0.24501	0.00438	3.9661	0.04618	0.00152	3.9002	0.03382	0.00062441	3.90018	0.03207	0.000260829	3.96641	0.03064	0.00142																		3.96708	0.46138	0.02247	3.97997	0.05883	0.00107	3.96619	0.03593	0.000765049	3.96631	0.03322	0.000718076	3.967	0.03551	0.000485077
	4.06783	0.25238	0.0042	4.0678	0.04675	0.00155	4.0002	0.0344	0.000613376	4.00018	0.03269	0.000185928	4.06811	0.03136	0.00152																		4.0688	0.48027	0.02437	4.08202	0.05958	0.0011	4.06788	0.03651	0.000800021	4.06801	0.03379	0.000760285	4.06872	0.03595	0.000491155
	4.16952	0.26101	0.00476	4.16949	0.04734	0.00151	4.1002	0.03488	0.000602473	4.10019	0.03319	0.000243576	4.16981	0.03205	0.00167																		4.17052	0.50257	0.02701	4.18407	0.06037	0.0011	4.16958	0.03706	0.000780769	4.16971	0.03438	0.000772615	4.17044	0.03649	0.0004389
	4.27122	0.26889	0.00598	4.27119	0.04795	0.00146	4.20021	0.03545	0.000588289	4.20019	0.03384	0.000252971	4.27152	0.03248	0.00147																		4.27224	0.52341	0.02845	4.28612	0.06116	0.00115	4.27128	0.03764	0.00077565	4.27141	0.03498	0.000775263	4.27216	0.03712	0.000364966
	4.37291	0.27743	0.00704	4.37288	0.04858	0.00146	4.30021	0.03605	0.000674976	4.3002	0.03441	0.000305659	4.37322	0.03317	0.0016																		4.37396	0.54745	0.03068	4.38817	0.06199	0.00115	4.37298	0.03828	0.00079	4.37311	0.03557	0.000755138	4.37388	0.03777	0.000448144
	4.47461	0.28618	0.00763	4.47458	0.04923	0.00144	4.40022	0.03661	0.000649446	4.4002	0.03507	0.00035227	4.47492	0.03382	0.00154																		4.47568	0.57195	0.03262	4.49022	0.06285	0.00119	4.47467	0.03886	0.00082	4.47481	0.03615	0.000782134	4.47559	0.03838	0.000646632
	4.57631	0.29449	0.00837	4.57627	0.04987	0.00141	4.50023	0.03725	0.000651402	4.50021	0.03571	0.000341892	4.57663	0.03417	0.00142																		4.5774	0.59926	0.03567	4.59227	0.06373	0.00115	4.57637	0.03949	0.000840079	4.57652	0.03676	0.000780085	4.57731	0.03889	0.000689952
	4.678	0.30419	0.00863	4.67797	0.05053	0.00143	4.60023	0.03786	0.000637575	4.60021	0.03631	0.000427676	4.67833	0.03455	0.00144																		4.67912	0.6277	0.03768	4.69432	0.06461	0.00117	4.67807	0.04015	0.000815046	4.67822	0.03742	0.000785897	4.67903	0.03946	0.000539846
	4.7797	0.31461	0.00884	4.77966	0.0512	0.00146	4.70024	0.0385	0.000591798	4.70022	0.03701	0.000464183	4.78003	0.03524	0.00152																		4.78084	0.65761	0.04109	4.79637	0.06555	0.00117	4.77976	0.0408	0.00085002	4.77992	0.03806	0.000840317	4.78075	0.04014	0.000463609
	4.88139	0.32628	0.00985	4.88136	0.05182	0.00144	4.80024	0.03914	0.000546745	4.80022	0.03765	0.000415972	4.88173	0.03586	0.00156																		4.88256	0.69022	0.04404	4.89842	0.0665	0.00122	4.88146	0.04145	0.000870479	4.88162	0.03874	0.00086512	4.88247	0.04086	0.000568888
	4.98309	0.33821	0.01062	4.98305	0.05253	0.00142	4.90025	0.03981	0.000540424	4.90023	0.03845	0.00051129	4.98344	0.03666	0.00159																		4.98428	0.72391	0.04745	5.00047	0.06747	0.00124	4.98316	0.04213	0.000875233	4.98332	0.03941	0.000910293	4.98418	0.04153	0.000722311

## Sheet: Fitting results
type	tension													compression													planar shear
name	Engineering Strain	Engineering Stress	Engineering Strain	Engineering Stress	Engineering Strain	Engineering Stress	Engineering Strain	Engineering Stress	Engineering Strain	Engineering Stress	Engineering Strain	Engineering Stress		Engineering Strain	Engineering Stress	Engineering Strain	Engineering Stress	Engineering Strain	Engineering Stress	Engineering Strain	Engineering Stress	Engineering Strain	Engineering Stress	Engineering Strain	Engineering Stress		Engineering Strain	Engineering Stress	Engineering Strain	Engineering Stress	Engineering Strain	Engineering Stress	Engineering Strain	Engineering Stress	Engineering Strain	Engineering Stress	Engineering Strain	Engineering Stress
units	1	MPa	1	MPa	1	MPa	1	MPa	1	MPa	1	MPa		1	MPa	1	MPa	1	MPa	1	MPa	1	MPa	1	MPa		1	MPa	1	MPa	1	MPa	1	MPa	1	MPa	1	MPa
comments		Test data		Ogden model,N=3		Mooney-Rivlin model		Neo-Hooke		Yeoh model		Anssari-Benam model			Test data		Ogden model,N=3		Mooney-Rivlin model		Neo-Hooke		Yeoh model		Anssari-Benam model			Test data		Ogden model,N=3		Mooney-Rivlin model		Neo-Hooke		Yeoh model		Anssari-Benam model
	0.1		0.1	0.00705	0.1	0.00449	0.1	0.00383	0.1	0.00699	0.1	0.00666		0.5	0.0882	0.5	0	0.5	0.0917	0.5	0.049	0.5	0.0833	0.5	0.10202		0.1021	0.0128	0.1021	0.00941	0.1021	0.00611	0.1021	0.00497	0.1021	0.00906	0.10204	0.00895
	0.2	0.0154	0.2	0.01258	0.2	0.00795	0.2	0.00708	0.2	0.0129	0.2	0.01185		0.4898	0.0841	0.4898	0.0102	0.4898	0.0861	0.4898	0.0466	0.4898	0.0796	0.4898	0.09709		0.2041	0.022	0.2041	0.01652	0.2041	0.0109	0.2041	0.00884	0.2041	0.016	0.20408	0.01572
	0.3	0.0196	0.3	0.01701	0.3	0.0107	0.3	0.00991	0.3	0.0179	0.3	0.01598		0.4796	0.0802	0.47959	0.02041	0.4796	0.0809	0.4796	0.0444	0.4796	0.0761	0.47959	0.09229		0.3061	0.0278	0.3061	0.02199	0.3061	0.0148	0.3061	0.012	0.3061	0.0216	0.30612	0.02098
	0.4	0.0227	0.4	0.02061	0.4	0.013	0.4	0.0125	0.4	0.0223	0.4	0.01933		0.4694	0.0764	0.46939	0.03061	0.4694	0.076	0.4694	0.0423	0.4694	0.0727	0.46939	0.08779		0.4082	0.0316	0.4082	0.02629	0.4082	0.0181	0.4082	0.0147	0.4082	0.0261	0.40816	0.02514
	0.5	0.0252	0.5	0.02356	0.5	0.015	0.5	0.0148	0.5	0.0261	0.5	0.02209		0.4592	0.073	0.45918	0.04082	0.4592	0.0715	0.4592	0.0403	0.4592	0.0695	0.45918	0.08353		0.5102	0.0346	0.5102	0.02971	0.5102	0.021	0.5102	0.0171	0.5102	0.0299	0.5102	0.0285
	0.6	0.0271	0.6	0.02602	0.6	0.0168	0.6	0.0169	0.6	0.0295	0.6	0.02439		0.449	0.0698	0.44898	0.05102	0.449	0.0673	0.449	0.0384	0.449	0.0665	0.44898	0.07941		0.6123	0.0367	0.6123	0.03247	0.6123	0.0237	0.6123	0.0192	0.6123	0.0332	0.61224	0.03126
	0.7	0.0286	0.7	0.02808	0.7	0.0183	0.7	0.019	0.7	0.0326	0.7	0.02633		0.4388	0.0666	0.43878	0.06122	0.4388	0.0634	0.4388	0.0366	0.4388	0.0636	0.43878	0.0756		0.7143	0.0383	0.7143	0.03473	0.7143	0.0261	0.7143	0.0212	0.7143	0.036	0.71429	0.03355
	0.8001	0.0299	0.8	0.02982	0.8001	0.0197	0.8001	0.0209	0.8001	0.0353	0.8	0.028		0.4286	0.0637	0.42857	0.07143	0.4286	0.0597	0.4286	0.0349	0.4286	0.0608	0.42857	0.07189		0.8164	0.0398	0.8164	0.03659	0.8164	0.0284	0.8164	0.0231	0.8164	0.0385	0.81633	0.03549
	0.9001	0.031	0.9	0.03131	0.9001	0.0211	0.9001	0.0227	0.9001	0.0377	0.9	0.02944		0.4184	0.0609	0.41837	0.08163	0.4184	0.0562	0.4184	0.0332	0.4184	0.0581	0.41837	0.06841		0.9184	0.041	0.9184	0.03815	0.9184	0.0306	0.9184	0.0249	0.9184	0.0406	0.91837	0.03715
	1	0.0319	1	0.03258	1	0.0223	1	0.0245	1	0.0399	1	0.03069		0.4082	0.0581	0.40816	0.09184	0.4082	0.053	0.4082	0.0317	0.4082	0.0555	0.40816	0.06508		1.02	0.042	1.02	0.03946	1.02	0.0327	1.02	0.0266	1.02	0.0424	1.02041	0.03859
	1.1	0.0327	1.1	0.03368	1.1	0.0235	1.1	0.0262	1.1	0.0418	1.1	0.0318		0.398	0.0556	0.39796	0.10204	0.398	0.0499	0.398	0.0302	0.398	0.0531	0.39796	0.06187		1.123	0.0428	1.123	0.04058	1.123	0.0348	1.123	0.0282	1.123	0.044	1.12245	0.03985
	1.2	0.0335	1.2	0.03464	1.2	0.0246	1.2	0.0279	1.2	0.0434	1.2	0.03279		0.3878	0.0532	0.38776	0.11224	0.3878	0.0471	0.3878	0.0288	0.3878	0.0507	0.38776	0.05887		1.225	0.0436	1.225	0.04155	1.225	0.0368	1.225	0.0299	1.225	0.0454	1.22449	0.04096
	1.3	0.0341	1.3	0.03547	1.3	0.0257	1.3	0.0296	1.3	0.0449	1.3	0.03368		0.3775	0.0508	0.37755	0.12245	0.3775	0.0444	0.3775	0.0274	0.3775	0.0484	0.37755	0.05593		1.327	0.0443	1.327	0.04239	1.327	0.0387	1.327	0.0315	1.327	0.0466	1.32653	0.04197
	1.4	0.0347	1.4	0.03621	1.4	0.0267	1.4	0.0312	1.4	0.0461	1.4	0.03449		0.3674	0.0487	0.36735	0.13265	0.3674	0.0419	0.3674	0.0261	0.3674	0.0462	0.36735	0.05318		1.429	0.0449	1.429	0.04313	1.429	0.0406	1.429	0.033	1.429	0.0475	1.42857	0.04288
	1.5	0.0352	1.5	0.03686	1.5	0.0277	1.5	0.0328	1.5	0.0472	1.5	0.03522		0.3571	0.0466	0.35714	0.14286	0.3571	0.0395	0.3571	0.0249	0.3571	0.0441	0.35714	0.05052		1.531	0.0455	1.531	0.04379	1.531	0.0425	1.531	0.0346	1.531	0.0483	1.53061	0.04371
	1.6	0.0358	1.6	0.03744	1.6	0.0287	1.6	0.0343	1.6	0.0481	1.6	0.0359		0.3469	0.0446	0.34694	0.15306	0.3469	0.0372	0.3469	0.0237	0.3469	0.0421	0.34694	0.04797		1.633	0.0461	1.633	0.04439	1.633	0.0444	1.633	0.0361	1.633	0.0489	1.63265	0.04448
	1.7	0.0363	1.7	0.03795	1.7	0.0297	1.7	0.0359	1.7	0.0487	1.7	0.03653		0.3367	0.0426	0.33673	0.16327	0.3367	0.0351	0.3367	0.0225	0.3367	0.0401	0.33673	0.04555		1.735	0.0466	1.735	0.04494	1.735	0.0463	1.735	0.0376	1.735	0.0493	1.73469	0.0452
	1.8	0.0368	1.8	0.03842	1.8	0.0306	1.8	0.0374	1.8	0.0492	1.8	0.03712		0.3265	0.0407	0.32653	0.17347	0.3265	0.033	0.3265	0.0214	0.3265	0.0382	0.32653	0.04319		1.837	0.0472	1.837	0.04545	1.837	0.0481	1.837	0.0391	1.837	0.0496	1.83673	0.04588
	1.9	0.0372	1.9	0.03885	1.9	0.0316	1.9	0.0389	1.9	0.0496	1.9	0.03767		0.3163	0.039	0.31633	0.18367	0.3163	0.0311	0.3163	0.0204	0.3163	0.0364	0.31633	0.04097		1.939	0.0477	1.939	0.04594	1.939	0.0499	1.939	0.0406	1.939	0.0497	1.93878	0.04653
	2	0.0377	2	0.03924	2	0.0325	2	0.0404	2	0.0498	2	0.03819		0.3061	0.0371	0.30612	0.19388	0.3061	0.0293	0.3061	0.0194	0.3061	0.0347	0.30612	0.03881		2.041	0.0482	2.041	0.0464	2.041	0.0518	2.041	0.0421	2.041	0.0497	2.04082	0.04715
	2.1	0.0381	2.1	0.0396	2.1	0.0334	2.1	0.0419	2.1	0.0498	2.1	0.0387		0.2959	0.0356	0.29592	0.20408	0.2959	0.0276	0.2959	0.0184	0.2959	0.033	0.29592	0.03674		2.143	0.0487	2.143	0.04685	2.143	0.0536	2.143	0.0435	2.143	0.0496	2.14286	0.04775
	2.2	0.0386	2.2	0.03993	2.2	0.0343	2.2	0.0434	2.2	0.0498	2.2	0.03918		0.2857	0.0338	0.28571	0.21429	0.2857	0.0259	0.2857	0.0174	0.2857	0.0313	0.28571	0.03476		2.245	0.0492	2.245	0.0473	2.245	0.0554	2.245	0.045	2.245	0.0493	2.2449	0.04834
	2.3	0.039	2.3	0.04025	2.3	0.0352	2.3	0.0449	2.3	0.0496	2.3	0.03964		0.2755	0.0323	0.27551	0.22449	0.2755	0.0244	0.2755	0.0165	0.2755	0.0297	0.27551	0.03283		2.347	0.0497	2.347	0.04775	2.347	0.0572	2.347	0.0465	2.347	0.0489	2.34694	0.04892
	2.4	0.0394	2.4	0.04055	2.4	0.0361	2.4	0.0464	2.4	0.0493	2.4	0.04009		0.2653	0.0308	0.26531	0.23469	0.2653	0.0229	0.2653	0.0156	0.2653	0.0282	0.26531	0.03101		2.449	0.0503	2.449	0.0482	2.449	0.059	2.449	0.0479	2.449	0.0485	2.44898	0.04949
	2.5	0.0398	2.5	0.04085	2.5	0.037	2.5	0.0479	2.5	0.0489	2.5	0.04053		0.2551	0.0291	0.2551	0.2449	0.2551	0.0215	0.2551	0.0148	0.2551	0.0267	0.2551	0.02924		2.551	0.0508	2.551	0.04866	2.551	0.0608	2.551	0.0494	2.551	0.048	2.55102	0.05005
	2.6	0.0403	2.6	0.04113	2.6	0.0378	2.6	0.0493	2.6	0.0484	2.6	0.04097		0.2449	0.0279	0.2449	0.2551	0.2449	0.0201	0.2449	0.014	0.2449	0.0252	0.2449	0.02753		2.653	0.0513	2.653	0.04913	2.653	0.0626	2.653	0.0509	2.653	0.0474	2.65306	0.05061
	2.7	0.0407	2.7	0.04141	2.7	0.0387	2.7	0.0508	2.7	0.0478	2.7	0.04139		0.2347	0.0265	0.23469	0.26531	0.2347	0.0188	0.2347	0.0132	0.2347	0.0238	0.23469	0.02589		2.755	0.0519	2.755	0.04962	2.755	0.0644	2.755	0.0523	2.755	0.0468	2.7551	0.05118
	2.8	0.0412	2.8	0.04169	2.8	0.0396	2.8	0.0522	2.8	0.0472	2.8	0.04182		0.2245	0.0251	0.22449	0.27551	0.2245	0.0176	0.2245	0.0124	0.2245	0.0225	0.22449	0.02429		2.857	0.0524	2.857	0.05013	2.857	0.0661	2.857	0.0538	2.857	0.0461	2.85714	0.05174
	2.9	0.0416	2.9	0.04197	2.9	0.0405	2.9	0.0537	2.9	0.0466	2.9	0.04223		0.2143	0.0239	0.21429	0.28571	0.2143	0.0164	0.2143	0.0117	0.2143	0.0211	0.21429	0.02278		2.959	0.053	2.959	0.05066	2.959	0.0679	2.959	0.0552	2.959	0.0455	2.95918	0.05232
	3	0.0421	3	0.04226	3	0.0413	3	0.0551	3	0.046	3	0.04265		0.2041	0.0225	0.20408	0.29592	0.2041	0.0153	0.2041	0.011	0.2041	0.0199	0.20408	0.0213		3.061	0.0536	3.061	0.05122	3.061	0.0697	3.061	0.0566	3.061	0.0449	3.06122	0.0529
	3.1	0.0426	3.1	0.04255	3.1	0.0422	3.1	0.0566	3.1	0.0454	3.1	0.04307		0.1939	0.0213	0.19388	0.30612	0.1939	0.0142	0.1939	0.0103	0.1939	0.0186	0.19388	0.01988		3.164	0.0542	3.164	0.05181	3.164	0.0715	3.164	0.0581	3.164	0.0443	3.16327	0.05349
	3.2	0.043	3.2	0.04286	3.2	0.043	3.2	0.058	3.2	0.0448	3.2	0.04349		0.1837	0.02	0.18367	0.31633	0.1837	0.0132	0.1837	0.00958	0.1837	0.0174	0.18367	0.01851		3.266	0.0548	3.266	0.05244	3.266	0.0732	3.266	0.0595	3.266	0.0438	3.26531	0.05409
	3.3	0.0435	3.3	0.04317	3.3	0.0439	3.3	0.0594	3.3	0.0443	3.3	0.04391		0.1735	0.0189	0.17347	0.32653	0.1735	0.0122	0.1735	0.00892	0.1735	0.0162	0.17347	0.01717		3.368	0.0555	3.368	0.05309	3.368	0.075	3.368	0.061	3.368	0.0434	3.36735	0.0547
	3.4	0.0441	3.4	0.0435	3.4	0.0447	3.4	0.0609	3.4	0.0439	3.4	0.04434		0.1633	0.0178	0.16327	0.33673	0.1633	0.0112	0.1633	0.00828	0.1633	0.0151	0.16327	0.01589		3.47	0.0561	3.47	0.05379	3.47	0.0768	3.47	0.0624	3.47	0.0432	3.46939	0.05533
	3.5	0.0446	3.5	0.04384	3.5	0.0456	3.5	0.0623	3.5	0.0435	3.5	0.04477		0.1531	0.0165	0.15306	0.34694	0.1531	0.0103	0.1531	0.00766	0.1531	0.0139	0.15306	0.01464		3.572	0.0568	3.572	0.05453	3.572	0.0786	3.572	0.0638	3.572	0.043	3.57143	0.05598
	3.6	0.0451	3.6	0.04421	3.6	0.0464	3.6	0.0637	3.6	0.0434	3.6	0.0452		0.1429	0.0156	0.14286	0.35714	0.1429	0.00943	0.1429	0.00705	0.1429	0.0128	0.14286	0.01344		3.674	0.0575	3.674	0.05531	3.674	0.0803	3.674	0.0653	3.674	0.0431	3.67347	0.05664
	3.7	0.0456	3.7	0.04459	3.7	0.0473	3.7	0.0652	3.7	0.0434	3.7	0.04564		0.1326	0.0144	0.13265	0.36735	0.1326	0.00859	0.1326	0.00647	0.1326	0.0118	0.13265	0.01228		3.776	0.0582	3.776	0.05614	3.776	0.0821	3.776	0.0667	3.776	0.0434	3.77551	0.05732
	3.8	0.0461	3.8	0.045	3.8	0.0481	3.8	0.0666	3.8	0.0436	3.8	0.04609		0.1225	0.0133	0.12245	0.37755	0.1225	0.00778	0.1225	0.00589	0.1225	0.0107	0.12245	0.01115		3.878	0.0589	3.878	0.05702	3.878	0.0839	3.878	0.0682	3.878	0.044	3.87755	0.05803
	3.9	0.0467	3.9	0.04543	3.9	0.049	3.9	0.068	3.9	0.044	3.9	0.04655		0.1122	0.0125	0.11224	0.38776	0.1122	0.007	0.1122	0.00533	0.1122	0.00973	0.11224	0.01006		3.98	0.0597	3.98	0.05795	3.98	0.0856	3.98	0.0696	3.98	0.0448	3.97959	0.05875
	4	0.0473	4	0.04589	4	0.0498	4	0.0694	4	0.0447	4	0.04702		0.102	0.0112	0.10204	0.39796	0.102	0.00624	0.102	0.00479	0.102	0.00874	0.10204	0.009		4.082	0.0605	4.082	0.05893	4.082	0.0874	4.082	0.071	4.082	0.046	4.08163	0.0595
	4.1	0.0479	4.1	0.04638	4.1	0.0507	4.1	0.0709	4.1	0.0458	4.1	0.04749		0.0918	0.0101	0.09184	0.40816	0.0918	0.00552	0.0918	0.00426	0.0918	0.00777	0.09184	0.00798		4.184	0.0613	4.184	0.05997	4.184	0.0892	4.184	0.0725	4.184	0.0476	4.18367	0.06028
	4.2	0.0484	4.2	0.0469	4.2	0.0515	4.2	0.0723	4.2	0.0471	4.2	0.04798		0.0816	0.0093	0.08163	0.41837	0.0816	0.00482	0.0816	0.00374	0.0816	0.00683	0.08163	0.00698		4.286	0.0621	4.286	0.06107	4.286	0.0909	4.286	0.0739	4.286	0.0496	4.28571	0.06108
	4.3	0.0491	4.3	0.04746	4.3	0.0523	4.3	0.0737	4.3	0.0489	4.3	0.04848		0.0714	0.00814	0.07143	0.42857	0.0714	0.00414	0.0714	0.00324	0.0714	0.00591	0.07143	0.00602		4.388	0.0629	4.388	0.06223	4.388	0.0927	4.388	0.0753	4.388	0.0521	4.38776	0.06191
	4.4	0.0497	4.4	0.04804	4.4	0.0532	4.4	0.0751	4.4	0.0512	4.4	0.04899		0.0612	0.00711	0.06122	0.43878	0.0612	0.00349	0.0612	0.00274	0.0612	0.00501	0.06122	0.00508		4.49	0.0638	4.49	0.06346	4.49	0.0945	4.49	0.0768	4.49	0.0551	4.4898	0.06278
	4.5	0.0504	4.5	0.04867	4.5	0.054	4.5	0.0765	4.5	0.0539	4.5	0.04951		0.051	0.00622	0.05102	0.44898	0.051	0.00286	0.051	0.00226	0.051	0.00413	0.05102	0.00417		4.592	0.0647	4.592	0.06475	4.592	0.0962	4.592	0.0782	4.592	0.0587	4.59184	0.06367
	4.6	0.051	4.6	0.04934	4.6	0.0549	4.6	0.0779	4.6	0.0571	4.6	0.05005		0.0408	0.00531	0.04082	0.45918	0.0408	0.00225	0.0408	0.00179	0.0408	0.00327	0.04082	0.00329		4.694	0.0656	4.694	0.06612	4.694	0.098	4.694	0.0796	4.694	0.0629	4.69388	0.06461
	4.7	0.0517	4.7	0.05005	4.7	0.0557	4.7	0.0794	4.7	0.061	4.7	0.0506		0.0306	0.00457	0.03061	0.46939	0.0306	0.00166	0.0306	0.00133	0.0306	0.00242	0.03061	0.00243		4.796	0.0665	4.796	0.06755	4.796	0.0997	4.796	0.0811	4.796	0.0678	4.79592	0.06558
	4.8	0.0523	4.8	0.0508	4.8	0.0565	4.8	0.0808	4.8	0.0654	4.8	0.05117		0.0204	0.00335	0.02041	0.47959	0.0204	0.00109	0.0204	0.000875	0.0204	0.0016	0.02041	0.0016		4.898	0.0675	4.898	0.06907	4.898	0.1015	4.898	0.0825	4.898	0.0734	4.89796	0.06659
	4.9	0.053	4.9	0.0516	4.9	0.0574	4.9	0.0822	4.9	0.0706	4.9	0.05175		0.0102	0.0017	0.0102	0.4898	0.0102	0.000535	0.0102	0.000433	0.0102	0.000791	0.0102	0.000794057		5	0.0685	5	0.07066	5	0.1033	5	0.0839	5	0.0799	5	0.06764

## Sheet: Stress relaxation
name	Time	Normalizaed Stress	Time	Normalizaed Stress	Time	Normalizaed Stress	Time	Normalizaed Stress	Time	Normalizaed Stress	Time	Normalizaed Stress	Time	Normalizaed Stress	Time	Normalizaed Stress	Time	Normalizaed Stress	Time	Normalizaed Stress	Time	Normalizaed Stress	Time	Normalizaed Stress	Time	Normalizaed Stress	Time	Normalizaed Stress	Time	Normalizaed Stress
units	(s)		(s)		(s)		(s)		(s)		(s)		(s)		(s)		(s)		(s)		(s)		(s)		(s)		(s)		(s)
comments		85℃-50%		85℃-100%		85℃-200%		55℃-50%		55℃-100%		55℃-200%		25℃-50%		25℃-100%		25℃-200%		-25℃-50%		-25℃-100%		-25℃-200%		55℃ 90%RH-50%		55℃ 90%RH-100%		55℃ 90%RH-200%
	0	1	0	1	0	1	0	1	0	1	0	1	0	1	0	1	0	1	0	1	0	1	0	1	0	1	0	1	0	1
	0.9009	0.13398	0.9009	0.80805	0.9009	0.43477	0.9009	0.75403	0.9009	0.90279	0.9009	0.94134	0.9009	0.86963	0.9009	0.92307	0.9009	0.97677	0.9009	0.99269	0.9009	0.99365	0.9009	0.99268	0.9009	0.62188	0.9009	0.87607	0.9009	0.93433
	1.8018	0.1238	1.8018	0.61609	1.8018	0.29906	1.8018	0.50806	1.8018	0.80558	1.8018	0.88268	1.8018	0.73926	1.8018	0.84614	1.8018	0.95353	1.8018	0.98538	1.8018	0.97571	1.8018	0.98493	1.8018	0.24376	1.8018	0.75215	1.8018	0.86867
	2.7027	0.11644	2.7027	0.42414	2.7027	0.26649	2.7027	0.26209	2.7027	0.70836	2.7027	0.82402	2.7027	0.40561	2.7027	0.76921	2.7027	0.9303	2.7027	0.97807	2.7027	0.9622	2.7027	0.97549	2.7027	0.09996	2.7027	0.62822	2.7027	0.803
	3.6036	0.09992	3.6036	0.30889	3.6036	0.25866	3.6036	0.13069	3.6036	0.61115	3.6036	0.76536	3.6036	0.36616	3.6036	0.69228	3.6036	0.90707	3.6036	0.94479	3.6036	0.93839	3.6036	0.96101	3.6036	0.09398	3.6036	0.5043	3.6036	0.73733
	4.5045	0.09659	4.5045	0.2943	4.5045	0.25678	4.5045	0.12482	4.5045	0.51394	4.5045	0.70671	4.5045	0.34094	4.5045	0.61535	4.5045	0.88383	4.5045	0.87786	4.5045	0.9126	4.5045	0.94683	4.5045	0.08696	4.5045	0.38037	4.5045	0.67167
	5.40541	0.09357	5.40541	0.28791	5.40541	0.25633	5.40541	0.12037	5.40541	0.41673	5.40541	0.64805	5.40541	0.32365	5.40541	0.53842	5.40541	0.8606	5.40541	0.81761	5.40541	0.8999	5.40541	0.94297	5.40541	0.08391	5.40541	0.25645	5.40541	0.606
	6.30631	0.09172	6.30631	0.24251	6.30631	0.25623	6.30631	0.11667	6.30631	0.31951	6.30631	0.58939	6.30631	0.31575	6.30631	0.46149	6.30631	0.83737	6.30631	0.77894	6.30631	0.88612	6.30631	0.93342	6.30631	0.0789	6.30631	0.20021	6.30631	0.54033
	7.20721	0.09073	7.20721	0.19958	7.20721	0.2562	7.20721	0.1153	7.20721	0.23347	7.20721	0.53073	7.20721	0.30488	7.20721	0.42957	7.20721	0.81413	7.20721	0.74803	7.20721	0.87456	7.20721	0.914	7.20721	0.07654	7.20721	0.15342	7.20721	0.47467
	8.10811	0.08812	8.10811	0.19641	8.10811	0.25619	8.10811	0.11314	8.10811	0.21675	8.10811	0.47207	8.10811	0.29804	8.10811	0.40585	8.10811	0.7909	8.10811	0.72999	8.10811	0.86491	8.10811	0.91027	8.10811	0.0745	8.10811	0.15106	8.10811	0.409
	9.00901	0.08802	9.00901	0.19391	9.00901	0.25619	9.00901	0.11133	9.00901	0.21222	9.00901	0.41341	9.00901	0.2901	9.00901	0.39567	9.00901	0.76767	9.00901	0.70642	9.00901	0.84988	9.00901	0.89649	9.00901	0.07361	9.00901	0.14959	9.00901	0.34333
	9.90991	0.08856	9.90991	0.19246	9.90991	0.25619	9.90991	0.10968	9.90991	0.20805	9.90991	0.35475	9.90991	0.28017	9.90991	0.38748	9.90991	0.74443	9.90991	0.69606	9.90991	0.84187	9.90991	0.885	9.90991	0.07336	9.90991	0.14615	9.90991	0.27766
	10.8108	0.08723	10.8108	0.18808	10.8108	0.25619	10.8108	0.10816	10.8108	0.20478	10.8108	0.29609	10.8108	0.27692	10.8108	0.37592	10.8108	0.56914	10.8108	0.67728	10.8108	0.83012	10.8108	0.88133	10.8108	0.07231	10.8108	0.14542	10.8108	0.21788
	11.7117	0.08603	11.7117	0.18592	11.7117	0.24456	11.7117	0.10708	11.7117	0.20358	11.7117	0.26422	11.7117	0.27336	11.7117	0.3701	11.7117	0.54572	11.7117	0.66642	11.7117	0.8267	11.7117	0.87506	11.7117	0.07198	11.7117	0.14573	11.7117	0.21278
	12.6126	0.08477	12.6126	0.18494	12.6126	0.24255	12.6126	0.10661	12.6126	0.20175	12.6126	0.26092	12.6126	0.2713	12.6126	0.36471	12.6126	0.53531	12.6126	0.65065	12.6126	0.81951	12.6126	0.85878	12.6126	0.07107	12.6126	0.14358	12.6126	0.20997
	13.5135	0.08305	13.5135	0.18331	13.5135	0.24273	13.5135	0.10471	13.5135	0.20005	13.5135	0.25822	13.5135	0.26421	13.5135	0.35601	13.5135	0.52281	13.5135	0.6386	13.5135	0.81271	13.5135	0.85888	13.5135	0.07018	13.5135	0.14248	13.5135	0.2071
	14.4144	0.08284	14.4144	0.18133	14.4144	0.24037	14.4144	0.10391	14.4144	0.19798	14.4144	0.2558	14.4144	0.26333	14.4144	0.35544	14.4144	0.5088	14.4144	0.63181	14.4144	0.79978	14.4144	0.85877	14.4144	0.069	14.4144	0.13925	14.4144	0.20544
	15.3153	0.08222	15.3153	0.18131	15.3153	0.23802	15.3153	0.10402	15.3153	0.1965	15.3153	0.25403	15.3153	0.25978	15.3153	0.35369	15.3153	0.50038	15.3153	0.61682	15.3153	0.7901	15.3153	0.83719	15.3153	0.06861	15.3153	0.13794	15.3153	0.20362
	16.2162	0.08186	16.2162	0.18144	16.2162	0.23701	16.2162	0.10343	16.2162	0.19616	16.2162	0.25265	16.2162	0.25713	16.2162	0.34762	16.2162	0.49254	16.2162	0.61242	16.2162	0.78119	16.2162	0.84674	16.2162	0.0692	16.2162	0.13587	16.2162	0.20096
	17.1171	0.0804	17.1171	0.18059	17.1171	0.23623	17.1171	0.10182	17.1171	0.19538	17.1171	0.25108	17.1171	0.25327	17.1171	0.34081	17.1171	0.4869	17.1171	0.60175	17.1171	0.76907	17.1171	0.83258	17.1171	0.06954	17.1171	0.13641	17.1171	0.2
	18.018	0.08023	18.018	0.17991	18.018	0.23401	18.018	0.10077	18.018	0.19384	18.018	0.24976	18.018	0.25241	18.018	0.34029	18.018	0.47672	18.018	0.58813	18.018	0.76722	18.018	0.83764	18.018	0.06993	18.018	0.13575	18.018	0.19976
	18.9189	0.07949	18.9189	0.18033	18.9189	0.23359	18.9189	0.10082	18.9189	0.19283	18.9189	0.24956	18.9189	0.24973	18.9189	0.33962	18.9189	0.4707	18.9189	0.58791	18.9189	0.76409	18.9189	0.82839	18.9189	0.06893	18.9189	0.13582	18.9189	0.19705
	19.8198	0.07978	19.8198	0.18177	19.8198	0.23383	19.8198	0.10013	19.8198	0.19184	19.8198	0.24822	19.8198	0.24637	19.8198	0.3361	19.8198	0.46931	19.8198	0.58702	19.8198	0.76051	19.8198	0.83301	19.8198	0.06863	19.8198	0.13475	19.8198	0.19756
	20.7207	0.08192	20.7207	0.18215	20.7207	0.23289	20.7207	0.10028	20.7207	0.19165	20.7207	0.24656	20.7207	0.24498	20.7207	0.33205	20.7207	0.46742	20.7207	0.58239	20.7207	0.75638	20.7207	0.82015	20.7207	0.06804	20.7207	0.1344	20.7207	0.19613
	21.6216	0.07977	21.6216	0.18158	21.6216	0.23056	21.6216	0.10006	21.6216	0.19054	21.6216	0.24612	21.6216	0.24467	21.6216	0.32919	21.6216	0.46161	21.6216	0.57573	21.6216	0.74894	21.6216	0.81269	21.6216	0.06778	21.6216	0.13407	21.6216	0.1948
	22.5225	0.07916	22.5225	0.18054	22.5225	0.23034	22.5225	0.10018	22.5225	0.18936	22.5225	0.24532	22.5225	0.24521	22.5225	0.32869	22.5225	0.45545	22.5225	0.56828	22.5225	0.74445	22.5225	0.80552	22.5225	0.06726	22.5225	0.13371	22.5225	0.19348
	23.4234	0.0802	23.4234	0.1781	23.4234	0.22959	23.4234	0.0992	23.4234	0.18753	23.4234	0.24391	23.4234	0.2416	23.4234	0.32881	23.4234	0.45459	23.4234	0.56169	23.4234	0.7368	23.4234	0.8031	23.4234	0.0666	23.4234	0.13435	23.4234	0.19309
	24.3243	0.08092	24.3243	0.17701	24.3243	0.22874	24.3243	0.09915	24.3243	0.18632	24.3243	0.24299	24.3243	0.24063	24.3243	0.32699	24.3243	0.45072	24.3243	0.56351	24.3243	0.7293	24.3243	0.81245	24.3243	0.06626	24.3243	0.13324	24.3243	0.19212
	25.2252	0.08177	25.2252	0.17611	25.2252	0.22899	25.2252	0.09932	25.2252	0.18609	25.2252	0.2428	25.2252	0.23596	25.2252	0.32416	25.2252	0.44914	25.2252	0.55787	25.2252	0.72638	25.2252	0.79737	25.2252	0.06625	25.2252	0.13241	25.2252	0.19113
	26.1261	0.08017	26.1261	0.17433	26.1261	0.22811	26.1261	0.09869	26.1261	0.18593	26.1261	0.24165	26.1261	0.23308	26.1261	0.32361	26.1261	0.44494	26.1261	0.55507	26.1261	0.71943	26.1261	0.78066	26.1261	0.06621	26.1261	0.13156	26.1261	0.19138
	27.027	0.07733	27.027	0.17267	27.027	0.2268	27.027	0.09805	27.027	0.18585	27.027	0.24028	27.027	0.23513	27.027	0.31973	27.027	0.44089	27.027	0.54283	27.027	0.71436	27.027	0.7935	27.027	0.06656	27.027	0.13069	27.027	0.19094
	27.9279	0.07702	27.9279	0.17147	27.9279	0.22718	27.9279	0.09644	27.9279	0.18576	27.9279	0.23983	27.9279	0.23422	27.9279	0.31874	27.9279	0.43878	27.9279	0.53629	27.9279	0.71348	27.9279	0.78934	27.9279	0.06687	27.9279	0.13065	27.9279	0.19067
	28.8288	0.07592	28.8288	0.1711	28.8288	0.22747	28.8288	0.09497	28.8288	0.18515	28.8288	0.23949	28.8288	0.23622	28.8288	0.31683	28.8288	0.43644	28.8288	0.53438	28.8288	0.7087	28.8288	0.78081	28.8288	0.06678	28.8288	0.12973	28.8288	0.18952
	29.7297	0.07655	29.7297	0.17246	29.7297	0.22663	29.7297	0.09585	29.7297	0.18449	29.7297	0.23934	29.7297	0.23004	29.7297	0.32071	29.7297	0.43219	29.7297	0.53255	29.7297	0.70036	29.7297	0.78778	29.7297	0.06633	29.7297	0.12922	29.7297	0.18785
	30.6306	0.07609	30.6306	0.17239	30.6306	0.22682	30.6306	0.09575	30.6306	0.18423	30.6306	0.23905	30.6306	0.23055	30.6306	0.31713	30.6306	0.43008	30.6306	0.52951	30.6306	0.70268	30.6306	0.77858	30.6306	0.06779	30.6306	0.12859	30.6306	0.18786
	31.5315	0.07549	31.5315	0.17266	31.5315	0.22529	31.5315	0.09571	31.5315	0.18315	31.5315	0.23941	31.5315	0.23409	31.5315	0.31658	31.5315	0.43003	31.5315	0.52659	31.5315	0.69169	31.5315	0.7723	31.5315	0.06714	31.5315	0.12958	31.5315	0.18748
	32.4324	0.07647	32.4324	0.1744	32.4324	0.22304	32.4324	0.09518	32.4324	0.18236	32.4324	0.23859	32.4324	0.22718	32.4324	0.31439	32.4324	0.42879	32.4324	0.52462	32.4324	0.68873	32.4324	0.75346	32.4324	0.06692	32.4324	0.12887	32.4324	0.18774
	33.3333	0.07727	33.3333	0.17522	33.3333	0.22143	33.3333	0.09435	33.3333	0.18313	33.3333	0.23785	33.3333	0.22508	33.3333	0.31219	33.3333	0.42623	33.3333	0.51578	33.3333	0.68554	33.3333	0.75345	33.3333	0.06574	33.3333	0.12843	33.3333	0.18722
	34.2342	0.0759	34.2342	0.17442	34.2342	0.22195	34.2342	0.09497	34.2342	0.18216	34.2342	0.23779	34.2342	0.22415	34.2342	0.31258	34.2342	0.42721	34.2342	0.51333	34.2342	0.68334	34.2342	0.75839	34.2342	0.06485	34.2342	0.12983	34.2342	0.18842
	35.1351	0.07491	35.1351	0.17371	35.1351	0.2225	35.1351	0.09541	35.1351	0.18154	35.1351	0.23684	35.1351	0.22719	35.1351	0.31366	35.1351	0.41884	35.1351	0.513	35.1351	0.68369	35.1351	0.76073	35.1351	0.06447	35.1351	0.1284	35.1351	0.19031
	36.036	0.07594	36.036	0.17401	36.036	0.22317	36.036	0.09441	36.036	0.1813	36.036	0.23602	36.036	0.22542	36.036	0.3105	36.036	0.42081	36.036	0.51185	36.036	0.68138	36.036	0.75242	36.036	0.0654	36.036	0.12969	36.036	0.19039
	36.9369	0.07644	36.9369	0.17461	36.9369	0.22257	36.9369	0.09449	36.9369	0.18106	36.9369	0.23777	36.9369	0.22114	36.9369	0.31116	36.9369	0.41817	36.9369	0.51193	36.9369	0.67749	36.9369	0.74527	36.9369	0.06517	36.9369	0.12782	36.9369	0.18942
	37.8378	0.076	37.8378	0.17466	37.8378	0.22324	37.8378	0.09512	37.8378	0.18093	37.8378	0.23745	37.8378	0.22412	37.8378	0.30722	37.8378	0.41328	37.8378	0.51127	37.8378	0.67133	37.8378	0.74087	37.8378	0.06456	37.8378	0.1282	37.8378	0.18538
	38.7387	0.07564	38.7387	0.17287	38.7387	0.2243	38.7387	0.0959	38.7387	0.18027	38.7387	0.23572	38.7387	0.22154	38.7387	0.30874	38.7387	0.41592	38.7387	0.50885	38.7387	0.66559	38.7387	0.73511	38.7387	0.06448	38.7387	0.12836	38.7387	0.18509
	39.6396	0.07563	39.6396	0.17289	39.6396	0.22519	39.6396	0.0946	39.6396	0.18053	39.6396	0.23655	39.6396	0.22035	39.6396	0.30986	39.6396	0.41584	39.6396	0.50632	39.6396	0.66102	39.6396	0.74382	39.6396	0.06418	39.6396	0.12817	39.6396	0.18403
	40.5405	0.07613	40.5405	0.17367	40.5405	0.22309	40.5405	0.09392	40.5405	0.17968	40.5405	0.23554	40.5405	0.22268	40.5405	0.30702	40.5405	0.4135	40.5405	0.49982	40.5405	0.66033	40.5405	0.73671	40.5405	0.06365	40.5405	0.12585	40.5405	0.17989
	41.4414	0.07738	41.4414	0.17317	41.4414	0.22291	41.4414	0.09407	41.4414	0.17926	41.4414	0.2351	41.4414	0.22363	41.4414	0.30352	41.4414	0.41071	41.4414	0.49789	41.4414	0.65444	41.4414	0.72657	41.4414	0.06449	41.4414	0.12584	41.4414	0.18084
	42.3423	0.07728	42.3423	0.17229	42.3423	0.22455	42.3423	0.09312	42.3423	0.17909	42.3423	0.23409	42.3423	0.21811	42.3423	0.30759	42.3423	0.4111	42.3423	0.49425	42.3423	0.64853	42.3423	0.72707	42.3423	0.06417	42.3423	0.12546	42.3423	0.17911
	43.2432	0.07405	43.2432	0.17139	43.2432	0.22156	43.2432	0.09264	43.2432	0.17842	43.2432	0.23412	43.2432	0.22003	43.2432	0.3049	43.2432	0.40625	43.2432	0.49492	43.2432	0.64649	43.2432	0.73051	43.2432	0.06317	43.2432	0.1244	43.2432	0.18022
	44.1441	0.07492	44.1441	0.17088	44.1441	0.21996	44.1441	0.09274	44.1441	0.17818	44.1441	0.23335	44.1441	0.21874	44.1441	0.30235	44.1441	0.40852	44.1441	0.4923	44.1441	0.64898	44.1441	0.71926	44.1441	0.06156	44.1441	0.12323	44.1441	0.1797
	45.0451	0.0752	45.0451	0.16957	45.0451	0.21937	45.0451	0.09296	45.0451	0.17812	45.0451	0.23399	45.0451	0.22067	45.0451	0.30237	45.0451	0.4086	45.0451	0.48966	45.0451	0.64729	45.0451	0.73035	45.0451	0.06104	45.0451	0.12222	45.0451	0.18051
	45.946	0.0763	45.946	0.16948	45.946	0.21954	45.946	0.09305	45.946	0.17859	45.946	0.23382	45.946	0.21687	45.946	0.30305	45.946	0.40733	45.946	0.48188	45.946	0.64647	45.946	0.73064	45.946	0.06116	45.946	0.12384	45.946	0.18265
	46.8469	0.07417	46.8469	0.16937	46.8469	0.22168	46.8469	0.0922	46.8469	0.17902	46.8469	0.23433	46.8469	0.21537	46.8469	0.30408	46.8469	0.4033	46.8469	0.48374	46.8469	0.64548	46.8469	0.71482	46.8469	0.06095	46.8469	0.12377	46.8469	0.18181
	47.7478	0.0741	47.7478	0.1688	47.7478	0.22287	47.7478	0.0915	47.7478	0.178	47.7478	0.23523	47.7478	0.21555	47.7478	0.30185	47.7478	0.40149	47.7478	0.4781	47.7478	0.63842	47.7478	0.71563	47.7478	0.06082	47.7478	0.12414	47.7478	0.18413
	48.6487	0.07483	48.6487	0.1684	48.6487	0.22289	48.6487	0.09178	48.6487	0.17839	48.6487	0.23333	48.6487	0.21324	48.6487	0.30234	48.6487	0.40224	48.6487	0.47828	48.6487	0.635	48.6487	0.71423	48.6487	0.06233	48.6487	0.1238	48.6487	0.18367
	49.5496	0.07457	49.5496	0.16934	49.5496	0.22141	49.5496	0.09209	49.5496	0.17657	49.5496	0.23289	49.5496	0.21425	49.5496	0.29925	49.5496	0.40452	49.5496	0.48012	49.5496	0.63177	49.5496	0.70817	49.5496	0.06218	49.5496	0.1242	49.5496	0.18247
	50.4504	0.07508	50.4504	0.17075	50.4504	0.21959	50.4504	0.09291	50.4504	0.17489	50.4504	0.23364	50.4504	0.21531	50.4504	0.29879	50.4504	0.40336	50.4504	0.48479	50.4504	0.63016	50.4504	0.70487	50.4504	0.06137	50.4504	0.12641	50.4504	0.17698
	51.3513	0.07518	51.3513	0.17028	51.3513	0.21822	51.3513	0.09213	51.3513	0.17544	51.3513	0.23248	51.3513	0.21399	51.3513	0.29929	51.3513	0.39866	51.3513	0.4831	51.3513	0.6304	51.3513	0.69844	51.3513	0.06095	51.3513	0.12561	51.3513	0.17737
	52.2522	0.07358	52.2522	0.16979	52.2522	0.21877	52.2522	0.09228	52.2522	0.1764	52.2522	0.23246	52.2522	0.2097	52.2522	0.29734	52.2522	0.39832	52.2522	0.47926	52.2522	0.63144	52.2522	0.69482	52.2522	0.06146	52.2522	0.12493	52.2522	0.18036
	53.1531	0.07492	53.1531	0.17035	53.1531	0.21999	53.1531	0.09219	53.1531	0.17648	53.1531	0.23265	53.1531	0.21307	53.1531	0.2971	53.1531	0.39945	53.1531	0.47312	53.1531	0.62399	53.1531	0.70088	53.1531	0.06112	53.1531	0.12441	53.1531	0.18035
	54.054	0.0744	54.054	0.17048	54.054	0.21983	54.054	0.09196	54.054	0.1763	54.054	0.23259	54.054	0.21203	54.054	0.29712	54.054	0.39717	54.054	0.46967	54.054	0.62069	54.054	0.68994	54.054	0.06046	54.054	0.12437	54.054	0.17929
	54.9549	0.07414	54.9549	0.1692	54.9549	0.22026	54.9549	0.09085	54.9549	0.17548	54.9549	0.2315	54.9549	0.2135	54.9549	0.2973	54.9549	0.39762	54.9549	0.46822	54.9549	0.62481	54.9549	0.68634	54.9549	0.06144	54.9549	0.12474	54.9549	0.17808
	55.8559	0.07521	55.8559	0.16821	55.8559	0.21799	55.8559	0.09127	55.8559	0.17468	55.8559	0.23273	55.8559	0.20999	55.8559	0.29553	55.8559	0.39556	55.8559	0.46657	55.8559	0.61714	55.8559	0.68228	55.8559	0.06241	55.8559	0.12319	55.8559	0.17771
	56.7568	0.07522	56.7568	0.16746	56.7568	0.21733	56.7568	0.09124	56.7568	0.17539	56.7568	0.23274	56.7568	0.20989	56.7568	0.29472	56.7568	0.3922	56.7568	0.46257	56.7568	0.6211	56.7568	0.68318	56.7568	0.06375	56.7568	0.12276	56.7568	0.17857
	57.6577	0.07446	57.6577	0.16648	57.6577	0.21676	57.6577	0.09118	57.6577	0.17512	57.6577	0.23341	57.6577	0.21019	57.6577	0.29677	57.6577	0.39099	57.6577	0.45696	57.6577	0.62318	57.6577	0.6876	57.6577	0.06431	57.6577	0.12335	57.6577	0.17763
	58.5586	0.07362	58.5586	0.16663	58.5586	0.21734	58.5586	0.0903	58.5586	0.17464	58.5586	0.2327	58.5586	0.21032	58.5586	0.2959	58.5586	0.3965	58.5586	0.46143	58.5586	0.61745	58.5586	0.68318	58.5586	0.06515	58.5586	0.12299	58.5586	0.17746
	59.4595	0.07324	59.4595	0.16611	59.4595	0.21855	59.4595	0.09066	59.4595	0.17564	59.4595	0.23215	59.4595	0.21071	59.4595	0.2966	59.4595	0.39151	59.4595	0.46265	59.4595	0.60852	59.4595	0.67481	59.4595	0.06562	59.4595	0.12211	59.4595	0.17667
	60.3604	0.07385	60.3604	0.16642	60.3604	0.21819	60.3604	0.0909	60.3604	0.17422	60.3604	0.23171	60.3604	0.20981	60.3604	0.29457	60.3604	0.39154	60.3604	0.46321	60.3604	0.60542	60.3604	0.67762	60.3604	0.06606	60.3604	0.12232	60.3604	0.17387
	61.2613	0.0745	61.2613	0.16644	61.2613	0.21646	61.2613	0.09052	61.2613	0.17367	61.2613	0.23162	61.2613	0.20956	61.2613	0.29364	61.2613	0.38964	61.2613	0.46097	61.2613	0.60631	61.2613	0.67788	61.2613	0.06452	61.2613	0.12124	61.2613	0.17253
	62.1622	0.07493	62.1622	0.16605	62.1622	0.21681	62.1622	0.09141	62.1622	0.17385	62.1622	0.2314	62.1622	0.21071	62.1622	0.2924	62.1622	0.38948	62.1622	0.45744	62.1622	0.60056	62.1622	0.6757	62.1622	0.0632	62.1622	0.12052	62.1622	0.18079
	63.0631	0.07368	63.0631	0.1661	63.0631	0.21533	63.0631	0.09108	63.0631	0.17335	63.0631	0.23139	63.0631	0.21166	63.0631	0.29167	63.0631	0.38966	63.0631	0.45682	63.0631	0.60492	63.0631	0.67279	63.0631	0.06167	63.0631	0.12149	63.0631	0.17936
	63.964	0.07305	63.964	0.1656	63.964	0.21626	63.964	0.09103	63.964	0.17389	63.964	0.23049	63.964	0.20674	63.964	0.29376	63.964	0.38992	63.964	0.45443	63.964	0.60296	63.964	0.68172	63.964	0.06042	63.964	0.12127	63.964	0.17567
	64.8649	0.07346	64.8649	0.16661	64.8649	0.21599	64.8649	0.09055	64.8649	0.1736	64.8649	0.22918	64.8649	0.20882	64.8649	0.29213	64.8649	0.38923	64.8649	0.45615	64.8649	0.60112	64.8649	0.67247	64.8649	0.06	64.8649	0.1219	64.8649	0.17776
	65.7658	0.07287	65.7658	0.16582	65.7658	0.21565	65.7658	0.08968	65.7658	0.17331	65.7658	0.2289	65.7658	0.20693	65.7658	0.29305	65.7658	0.38624	65.7658	0.45508	65.7658	0.59686	65.7658	0.67919	65.7658	0.0604	65.7658	0.12343	65.7658	0.17719
	66.6667	0.07328	66.6667	0.16588	66.6667	0.21767	66.6667	0.09007	66.6667	0.1726	66.6667	0.22957	66.6667	0.20975	66.6667	0.29259	66.6667	0.38615	66.6667	0.45411	66.6667	0.59601	66.6667	0.67613	66.6667	0.06066	66.6667	0.12483	66.6667	0.17754
	67.5676	0.07232	67.5676	0.16532	67.5676	0.21619	67.5676	0.09061	67.5676	0.17251	67.5676	0.2306	67.5676	0.20579	67.5676	0.28795	67.5676	0.38822	67.5676	0.44971	67.5676	0.59391	67.5676	0.66986	67.5676	0.06034	67.5676	0.12407	67.5676	0.17525
	68.4685	0.07199	68.4685	0.16393	68.4685	0.21533	68.4685	0.08959	68.4685	0.17213	68.4685	0.22993	68.4685	0.20501	68.4685	0.29173	68.4685	0.38553	68.4685	0.44957	68.4685	0.59073	68.4685	0.65929	68.4685	0.06126	68.4685	0.12223	68.4685	0.17546
	69.3694	0.07232	69.3694	0.16332	69.3694	0.21607	69.3694	0.08987	69.3694	0.17234	69.3694	0.2296	69.3694	0.20632	69.3694	0.29129	69.3694	0.3851	69.3694	0.44767	69.3694	0.5933	69.3694	0.65807	69.3694	0.0625	69.3694	0.1213	69.3694	0.17506
	70.2703	0.07246	70.2703	0.16496	70.2703	0.21582	70.2703	0.09013	70.2703	0.17261	70.2703	0.22936	70.2703	0.20173	70.2703	0.29074	70.2703	0.3849	70.2703	0.44533	70.2703	0.59263	70.2703	0.66197	70.2703	0.06286	70.2703	0.12046	70.2703	0.17427
	71.1712	0.07264	71.1712	0.16579	71.1712	0.21607	71.1712	0.08922	71.1712	0.17288	71.1712	0.22931	71.1712	0.20405	71.1712	0.28924	71.1712	0.38404	71.1712	0.44415	71.1712	0.59071	71.1712	0.65877	71.1712	0.06231	71.1712	0.1209	71.1712	0.17333
	72.0721	0.07149	72.0721	0.16645	72.0721	0.21664	72.0721	0.0899	72.0721	0.17133	72.0721	0.22854	72.0721	0.20489	72.0721	0.28975	72.0721	0.38583	72.0721	0.44534	72.0721	0.58311	72.0721	0.65516	72.0721	0.06295	72.0721	0.12029	72.0721	0.17461
	72.973	0.07213	72.973	0.16617	72.973	0.21542	72.973	0.08896	72.973	0.17227	72.973	0.22821	72.973	0.20383	72.973	0.28758	72.973	0.38312	72.973	0.44511	72.973	0.59221	72.973	0.64923	72.973	0.06306	72.973	0.12019	72.973	0.17442
	73.8739	0.07188	73.8739	0.16603	73.8739	0.21653	73.8739	0.08929	73.8739	0.17213	73.8739	0.22759	73.8739	0.20309	73.8739	0.28844	73.8739	0.38393	73.8739	0.44326	73.8739	0.58273	73.8739	0.64553	73.8739	0.06241	73.8739	0.12205	73.8739	0.1748
	74.7748	0.07134	74.7748	0.16679	74.7748	0.21522	74.7748	0.09032	74.7748	0.17152	74.7748	0.22847	74.7748	0.2024	74.7748	0.2888	74.7748	0.38011	74.7748	0.44048	74.7748	0.57639	74.7748	0.64528	74.7748	0.06165	74.7748	0.1225	74.7748	0.17472
	75.6757	0.07181	75.6757	0.16721	75.6757	0.21386	75.6757	0.08969	75.6757	0.17181	75.6757	0.22787	75.6757	0.2006	75.6757	0.28631	75.6757	0.37686	75.6757	0.43795	75.6757	0.57789	75.6757	0.64441	75.6757	0.06163	75.6757	0.12296	75.6757	0.1754
	76.5766	0.07288	76.5766	0.16561	76.5766	0.21449	76.5766	0.08888	76.5766	0.17134	76.5766	0.2286	76.5766	0.20201	76.5766	0.28445	76.5766	0.38045	76.5766	0.43738	76.5766	0.57724	76.5766	0.64482	76.5766	0.0601	76.5766	0.12146	76.5766	0.17357
	77.4775	0.07045	77.4775	0.16577	77.4775	0.21399	77.4775	0.08895	77.4775	0.1719	77.4775	0.22846	77.4775	0.20398	77.4775	0.28679	77.4775	0.38171	77.4775	0.43561	77.4775	0.5786	77.4775	0.64725	77.4775	0.05933	77.4775	0.1219	77.4775	0.17294
	78.3784	0.07022	78.3784	0.1645	78.3784	0.21336	78.3784	0.08904	78.3784	0.17188	78.3784	0.22836	78.3784	0.20149	78.3784	0.28942	78.3784	0.37738	78.3784	0.43385	78.3784	0.57763	78.3784	0.65031	78.3784	0.05983	78.3784	0.12118	78.3784	0.1727
	79.2793	0.06999	79.2793	0.16373	79.2793	0.21215	79.2793	0.08969	79.2793	0.17123	79.2793	0.22917	79.2793	0.20199	79.2793	0.28827	79.2793	0.37764	79.2793	0.43421	79.2793	0.57357	79.2793	0.64292	79.2793	0.05951	79.2793	0.11945	79.2793	0.17085
	80.1802	0.07205	80.1802	0.16319	80.1802	0.21324	80.1802	0.08948	80.1802	0.17064	80.1802	0.22866	80.1802	0.20398	80.1802	0.28268	80.1802	0.37932	80.1802	0.43282	80.1802	0.57341	80.1802	0.63657	80.1802	0.05843	80.1802	0.11847	80.1802	0.17001
	81.0811	0.07258	81.0811	0.1618	81.0811	0.21642	81.0811	0.08957	81.0811	0.16963	81.0811	0.22821	81.0811	0.201	81.0811	0.28603	81.0811	0.37767	81.0811	0.43023	81.0811	0.57524	81.0811	0.64209	81.0811	0.05833	81.0811	0.11929	81.0811	0.17073
	81.982	0.07259	81.982	0.16099	81.982	0.2148	81.982	0.0891	81.982	0.16903	81.982	0.22879	81.982	0.20221	81.982	0.28489	81.982	0.37815	81.982	0.42878	81.982	0.57181	81.982	0.6312	81.982	0.05799	81.982	0.12001	81.982	0.17121
	82.8829	0.07208	82.8829	0.1599	82.8829	0.21303	82.8829	0.0877	82.8829	0.17019	82.8829	0.22883	82.8829	0.20049	82.8829	0.28474	82.8829	0.37711	82.8829	0.42947	82.8829	0.57084	82.8829	0.63941	82.8829	0.05929	82.8829	0.11988	82.8829	0.17353
	83.7838	0.07224	83.7838	0.15914	83.7838	0.21372	83.7838	0.08771	83.7838	0.17081	83.7838	0.22922	83.7838	0.19934	83.7838	0.28649	83.7838	0.37788	83.7838	0.42778	83.7838	0.57043	83.7838	0.64188	83.7838	0.05997	83.7838	0.12084	83.7838	0.17418
	84.6847	0.07334	84.6847	0.16052	84.6847	0.21495	84.6847	0.0882	84.6847	0.1705	84.6847	0.22917	84.6847	0.20386	84.6847	0.28495	84.6847	0.37749	84.6847	0.4279	84.6847	0.56418	84.6847	0.64155	84.6847	0.05986	84.6847	0.12145	84.6847	0.1744
	85.5856	0.07206	85.5856	0.16062	85.5856	0.21341	85.5856	0.08874	85.5856	0.17015	85.5856	0.22685	85.5856	0.19855	85.5856	0.28584	85.5856	0.37552	85.5856	0.4254	85.5856	0.55901	85.5856	0.62447	85.5856	0.06013	85.5856	0.12172	85.5856	0.17539
	86.4865	0.07096	86.4865	0.16124	86.4865	0.21322	86.4865	0.08917	86.4865	0.16914	86.4865	0.22656	86.4865	0.20386	86.4865	0.28637	86.4865	0.37486	86.4865	0.42495	86.4865	0.55789	86.4865	0.62555	86.4865	0.05962	86.4865	0.12134	86.4865	0.17474
	87.3874	0.07199	87.3874	0.16168	87.3874	0.21217	87.3874	0.08826	87.3874	0.16872	87.3874	0.22773	87.3874	0.20008	87.3874	0.28386	87.3874	0.37469	87.3874	0.42243	87.3874	0.56119	87.3874	0.62496	87.3874	0.05956	87.3874	0.12027	87.3874	0.17395
	88.2883	0.07169	88.2883	0.1622	88.2883	0.21189	88.2883	0.08764	88.2883	0.1693	88.2883	0.22777	88.2883	0.19815	88.2883	0.28562	88.2883	0.37521	88.2883	0.41901	88.2883	0.56181	88.2883	0.61878	88.2883	0.05832	88.2883	0.11937	88.2883	0.17059
	89.1892	0.07073	89.1892	0.16363	89.1892	0.21325	89.1892	0.08797	89.1892	0.16996	89.1892	0.22725	89.1892	0.20142	89.1892	0.28332	89.1892	0.3719	89.1892	0.41969	89.1892	0.56011	89.1892	0.61766	89.1892	0.05691	89.1892	0.11964	89.1892	0.17228
	90.0901	0.07134	90.0901	0.16298	90.0901	0.21347	90.0901	0.08828	90.0901	0.17017	90.0901	0.22738	90.0901	0.19724	90.0901	0.28301	90.0901	0.37373	90.0901	0.41872	90.0901	0.55647	90.0901	0.61705	90.0901	0.05628	90.0901	0.1197	90.0901	0.17307
	90.991	0.07116	90.991	0.16179	90.991	0.21266	90.991	0.08845	90.991	0.17038	90.991	0.22641	90.991	0.19994	90.991	0.28302	90.991	0.37415	90.991	0.41993	90.991	0.55237	90.991	0.61279	90.991	0.05544	90.991	0.12068	90.991	0.17428
	91.8919	0.0702	91.8919	0.16085	91.8919	0.21258	91.8919	0.08839	91.8919	0.16985	91.8919	0.22724	91.8919	0.19601	91.8919	0.28168	91.8919	0.37483	91.8919	0.4203	91.8919	0.55406	91.8919	0.61609	91.8919	0.05494	91.8919	0.12105	91.8919	0.1731
	92.7928	0.06985	92.7928	0.16273	92.7928	0.2123	92.7928	0.08813	92.7928	0.1695	92.7928	0.22644	92.7928	0.19859	92.7928	0.28278	92.7928	0.37423	92.7928	0.41785	92.7928	0.54731	92.7928	0.61921	92.7928	0.05555	92.7928	0.12023	92.7928	0.17037
	93.6937	0.06953	93.6937	0.1608	93.6937	0.21203	93.6937	0.08834	93.6937	0.1684	93.6937	0.2269	93.6937	0.19844	93.6937	0.28576	93.6937	0.37086	93.6937	0.41898	93.6937	0.55985	93.6937	0.60943	93.6937	0.0565	93.6937	0.11936	93.6937	0.17037
	94.5946	0.06939	94.5946	0.16194	94.5946	0.21309	94.5946	0.08765	94.5946	0.16881	94.5946	0.22691	94.5946	0.19836	94.5946	0.28106	94.5946	0.37267	94.5946	0.41763	94.5946	0.55222	94.5946	0.6092	94.5946	0.05643	94.5946	0.1189	94.5946	0.16981
	95.4955	0.0699	95.4955	0.16118	95.4955	0.21093	95.4955	0.08778	95.4955	0.16969	95.4955	0.2273	95.4955	0.19718	95.4955	0.28278	95.4955	0.36975	95.4955	0.41623	95.4955	0.55366	95.4955	0.60707	95.4955	0.05671	95.4955	0.11791	95.4955	0.17083
	96.3964	0.07098	96.3964	0.16305	96.3964	0.20986	96.3964	0.08838	96.3964	0.16946	96.3964	0.22671	96.3964	0.19877	96.3964	0.28096	96.3964	0.37294	96.3964	0.41098	96.3964	0.55273	96.3964	0.61554	96.3964	0.0578	96.3964	0.11738	96.3964	0.17021
	97.2973	0.0718	97.2973	0.16338	97.2973	0.21157	97.2973	0.08809	97.2973	0.16881	97.2973	0.22643	97.2973	0.19499	97.2973	0.28093	97.2973	0.37032	97.2973	0.41046	97.2973	0.55035	97.2973	0.61902	97.2973	0.0594	97.2973	0.11558	97.2973	0.17062
	98.1982	0.07002	98.1982	0.16565	98.1982	0.21219	98.1982	0.08822	98.1982	0.16863	98.1982	0.22681	98.1982	0.19681	98.1982	0.28178	98.1982	0.36836	98.1982	0.40886	98.1982	0.547	98.1982	0.60344	98.1982	0.05994	98.1982	0.11526	98.1982	0.17121
	99.0991	0.06942	99.0991	0.1666	99.0991	0.21255	99.0991	0.08732	99.0991	0.1689	99.0991	0.22612	99.0991	0.19766	99.0991	0.28101	99.0991	0.36865	99.0991	0.4101	99.0991	0.54699	99.0991	0.614	99.0991	0.05898	99.0991	0.11455	99.0991	0.17059
	100	0.07073	100	0.16609	100	0.21166	100	0.08671	100	0.16883	100	0.22595	100	0.19722	100	0.28137	100	0.36859	100	0.41334	100	0.54893	100	0.62172	100	0.05869	100	0.11334	100	0.1704
	100.901	0.07186	100.901	0.16358	100.901	0.21023	100.901	0.0863	100.901	0.16868	100.901	0.22524	100.901	0.19796	100.901	0.28051	100.901	0.371	100.901	0.41626	100.901	0.54884	100.901	0.6139	100.901	0.05885	100.901	0.11256	100.901	0.17014
	101.802	0.07191	101.802	0.16075	101.802	0.20999	101.802	0.08687	101.802	0.1676	101.802	0.22723	101.802	0.1963	101.802	0.27976	101.802	0.37061	101.802	0.41661	101.802	0.54533	101.802	0.61073	101.802	0.05891	101.802	0.11232	101.802	0.16983
	102.703	0.07228	102.703	0.15936	102.703	0.21036	102.703	0.08659	102.703	0.16702	102.703	0.2267	102.703	0.19728	102.703	0.28039	102.703	0.36695	102.703	0.41652	102.703	0.54462	102.703	0.60976	102.703	0.05788	102.703	0.11259	102.703	0.17022
	103.604	0.07193	103.604	0.15955	103.604	0.21043	103.604	0.08765	103.604	0.16826	103.604	0.22527	103.604	0.19547	103.604	0.27998	103.604	0.36734	103.604	0.40856	103.604	0.53947	103.604	0.61286	103.604	0.05781	103.604	0.11241	103.604	0.16947
	104.504	0.07126	104.504	0.1587	104.504	0.21062	104.504	0.08828	104.504	0.1687	104.504	0.22632	104.504	0.19313	104.504	0.27966	104.504	0.36828	104.504	0.40726	104.504	0.54238	104.504	0.60556	104.504	0.05794	104.504	0.11275	104.504	0.16882
	105.405	0.07147	105.405	0.15955	105.405	0.21087	105.405	0.08792	105.405	0.16884	105.405	0.22674	105.405	0.19459	105.405	0.27974	105.405	0.36739	105.405	0.40789	105.405	0.54221	105.405	0.60206	105.405	0.05777	105.405	0.11206	105.405	0.17107
	106.306	0.07129	106.306	0.15899	106.306	0.21199	106.306	0.08663	106.306	0.16914	106.306	0.22683	106.306	0.19497	106.306	0.27793	106.306	0.36861	106.306	0.41053	106.306	0.54229	106.306	0.6067	106.306	0.05799	106.306	0.11331	106.306	0.1719
	107.207	0.07157	107.207	0.16046	107.207	0.21191	107.207	0.08589	107.207	0.16734	107.207	0.22634	107.207	0.19538	107.207	0.27967	107.207	0.3667	107.207	0.40774	107.207	0.54535	107.207	0.61093	107.207	0.05818	107.207	0.11473	107.207	0.17282
	108.108	0.07108	108.108	0.16126	108.108	0.21199	108.108	0.08686	108.108	0.16678	108.108	0.2258	108.108	0.19502	108.108	0.27928	108.108	0.36425	108.108	0.40594	108.108	0.54289	108.108	0.60877	108.108	0.05923	108.108	0.1146	108.108	0.17265
	109.009	0.06908	109.009	0.16203	109.009	0.2115	109.009	0.08666	109.009	0.16726	109.009	0.22564	109.009	0.1966	109.009	0.27816	109.009	0.36492	109.009	0.40268	109.009	0.54083	109.009	0.60296	109.009	0.06055	109.009	0.11522	109.009	0.17324
	109.91	0.06901	109.91	0.16254	109.91	0.21153	109.91	0.08662	109.91	0.16806	109.91	0.22597	109.91	0.19351	109.91	0.27817	109.91	0.3654	109.91	0.40647	109.91	0.53094	109.91	0.60612	109.91	0.06074	109.91	0.11594	109.91	0.17128
	110.811	0.07085	110.811	0.16227	110.811	0.21131	110.811	0.08674	110.811	0.16723	110.811	0.22559	110.811	0.19145	110.811	0.27854	110.811	0.36493	110.811	0.40656	110.811	0.52876	110.811	0.60798	110.811	0.06102	110.811	0.11578	110.811	0.1691
	111.712	0.07064	111.712	0.16262	111.712	0.2103	111.712	0.08625	111.712	0.16666	111.712	0.22642	111.712	0.19263	111.712	0.27853	111.712	0.36367	111.712	0.40521	111.712	0.53077	111.712	0.60085	111.712	0.06129	111.712	0.11438	111.712	0.16693
	112.613	0.07026	112.613	0.16163	112.613	0.21022	112.613	0.08626	112.613	0.16792	112.613	0.22699	112.613	0.19488	112.613	0.27705	112.613	0.36496	112.613	0.39979	112.613	0.53345	112.613	0.59484	112.613	0.06136	112.613	0.11417	112.613	0.16621
	113.514	0.06978	113.514	0.16013	113.514	0.2117	113.514	0.08571	113.514	0.1674	113.514	0.22446	113.514	0.19232	113.514	0.27779	113.514	0.36403	113.514	0.39722	113.514	0.53008	113.514	0.59549	113.514	0.06113	113.514	0.11398	113.514	0.1696
	114.414	0.07025	114.414	0.15892	114.414	0.21195	114.414	0.08682	114.414	0.16691	114.414	0.22515	114.414	0.19419	114.414	0.27685	114.414	0.36583	114.414	0.39795	114.414	0.5285	114.414	0.58851	114.414	0.06085	114.414	0.11421	114.414	0.17059
	115.315	0.07125	115.315	0.15833	115.315	0.21308	115.315	0.08755	115.315	0.16743	115.315	0.22493	115.315	0.19698	115.315	0.27742	115.315	0.36382	115.315	0.39819	115.315	0.52802	115.315	0.58294	115.315	0.05964	115.315	0.1147	115.315	0.16869
	116.216	0.07067	116.216	0.15793	116.216	0.2112	116.216	0.08753	116.216	0.16722	116.216	0.22463	116.216	0.19602	116.216	0.27589	116.216	0.36492	116.216	0.39707	116.216	0.52957	116.216	0.58043	116.216	0.05868	116.216	0.11426	116.216	0.16523
	117.117	0.07045	117.117	0.15842	117.117	0.21021	117.117	0.08806	117.117	0.16622	117.117	0.22555	117.117	0.19145	117.117	0.27894	117.117	0.36268	117.117	0.39833	117.117	0.53042	117.117	0.58236	117.117	0.05965	117.117	0.11481	117.117	0.16623
	118.018	0.07212	118.018	0.15769	118.018	0.21129	118.018	0.0869	118.018	0.16653	118.018	0.22381	118.018	0.19387	118.018	0.27681	118.018	0.36219	118.018	0.40344	118.018	0.5246	118.018	0.58212	118.018	0.05959	118.018	0.11388	118.018	0.16633
	118.919	0.06951	118.919	0.15676	118.919	0.2121	118.919	0.0868	118.919	0.16786	118.919	0.22418	118.919	0.19087	118.919	0.27815	118.919	0.35828	118.919	0.39859	118.919	0.52614	118.919	0.59113	118.919	0.05945	118.919	0.1129	118.919	0.16809
	119.82	0.069	119.82	0.157	119.82	0.21229	119.82	0.08629	119.82	0.16732	119.82	0.22511	119.82	0.19322	119.82	0.27769	119.82	0.36051	119.82	0.39834	119.82	0.53152	119.82	0.59666	119.82	0.05821	119.82	0.11187	119.82	0.16831
	120.721	0.06884	120.721	0.15705	120.721	0.21071	120.721	0.08556	120.721	0.16642	120.721	0.2235	120.721	0.19154	120.721	0.27659	120.721	0.36025	120.721	0.39276	120.721	0.52436	120.721	0.59344	120.721	0.05844	120.721	0.11129	120.721	0.17037
	121.622	0.0687	121.622	0.15777	121.622	0.21149	121.622	0.08554	121.622	0.16623	121.622	0.22353	121.622	0.19496	121.622	0.27529	121.622	0.3614	121.622	0.3924	121.622	0.51803	121.622	0.58168	121.622	0.05795	121.622	0.11115	121.622	0.17116
	122.523	0.06834	122.523	0.15733	122.523	0.21114	122.523	0.08605	122.523	0.16668	122.523	0.22402	122.523	0.19253	122.523	0.27776	122.523	0.35713	122.523	0.39111	122.523	0.5241	122.523	0.58735	122.523	0.05788	122.523	0.11139	122.523	0.17117
	123.423	0.06871	123.423	0.15851	123.423	0.21178	123.423	0.0864	123.423	0.16688	123.423	0.22372	123.423	0.192	123.423	0.27531	123.423	0.36138	123.423	0.3937	123.423	0.51687	123.423	0.59543	123.423	0.05728	123.423	0.11243	123.423	0.17191
	124.324	0.06984	124.324	0.15738	124.324	0.21122	124.324	0.08723	124.324	0.166	124.324	0.22387	124.324	0.19386	124.324	0.27905	124.324	0.36092	124.324	0.39533	124.324	0.51946	124.324	0.58567	124.324	0.05788	124.324	0.11391	124.324	0.17134
	125.225	0.0706	125.225	0.15737	125.225	0.20971	125.225	0.08657	125.225	0.16612	125.225	0.22405	125.225	0.19177	125.225	0.27488	125.225	0.36123	125.225	0.39718	125.225	0.5374	125.225	0.58548	125.225	0.05855	125.225	0.11438	125.225	0.16981
	126.126	0.07079	126.126	0.15674	126.126	0.20894	126.126	0.08658	126.126	0.16605	126.126	0.22306	126.126	0.19013	126.126	0.27306	126.126	0.35777	126.126	0.39546	126.126	0.52331	126.126	0.58618	126.126	0.05922	126.126	0.11488	126.126	0.16846
	127.027	0.07083	127.027	0.15713	127.027	0.20905	127.027	0.08684	127.027	0.16617	127.027	0.22339	127.027	0.19061	127.027	0.27505	127.027	0.36032	127.027	0.38851	127.027	0.51823	127.027	0.58397	127.027	0.05872	127.027	0.11452	127.027	0.16687
	127.928	0.07062	127.928	0.15765	127.928	0.20758	127.928	0.08672	127.928	0.1662	127.928	0.22336	127.928	0.19159	127.928	0.27628	127.928	0.36107	127.928	0.39122	127.928	0.51486	127.928	0.58071	127.928	0.05868	127.928	0.11448	127.928	0.16688
	128.829	0.06986	128.829	0.15838	128.829	0.20868	128.829	0.08763	128.829	0.16523	128.829	0.22315	128.829	0.18909	128.829	0.27551	128.829	0.35899	128.829	0.39467	128.829	0.51371	128.829	0.57824	128.829	0.05895	128.829	0.11305	128.829	0.16784
	129.73	0.06914	129.73	0.15829	129.73	0.20793	129.73	0.08624	129.73	0.16528	129.73	0.22372	129.73	0.18897	129.73	0.27608	129.73	0.35744	129.73	0.39815	129.73	0.51357	129.73	0.57844	129.73	0.05815	129.73	0.11413	129.73	0.1689
	130.631	0.06919	130.631	0.16062	130.631	0.20896	130.631	0.08552	130.631	0.16567	130.631	0.22465	130.631	0.18995	130.631	0.2747	130.631	0.36003	130.631	0.39626	130.631	0.51162	130.631	0.57948	130.631	0.05688	130.631	0.11352	130.631	0.16816
	131.532	0.07093	131.532	0.16198	131.532	0.20945	131.532	0.08652	131.532	0.1648	131.532	0.22543	131.532	0.19096	131.532	0.27606	131.532	0.36056	131.532	0.39278	131.532	0.51243	131.532	0.58284	131.532	0.05641	131.532	0.11332	131.532	0.16835
	132.432	0.07094	132.432	0.16267	132.432	0.2097	132.432	0.08573	132.432	0.16522	132.432	0.22424	132.432	0.18931	132.432	0.27583	132.432	0.3577	132.432	0.39218	132.432	0.51171	132.432	0.57907	132.432	0.05578	132.432	0.11273	132.432	0.16622
	133.333	0.06918	133.333	0.16169	133.333	0.209	133.333	0.08584	133.333	0.16626	133.333	0.22309	133.333	0.19237	133.333	0.27752	133.333	0.35694	133.333	0.38601	133.333	0.51577	133.333	0.5804	133.333	0.05612	133.333	0.11256	133.333	0.1658
	134.234	0.06974	134.234	0.16235	134.234	0.20873	134.234	0.08628	134.234	0.16598	134.234	0.2229	134.234	0.18662	134.234	0.27553	134.234	0.35739	134.234	0.38557	134.234	0.5136	134.234	0.57744	134.234	0.05691	134.234	0.11323	134.234	0.16634
	135.135	0.06967	135.135	0.16084	135.135	0.20895	135.135	0.08646	135.135	0.16478	135.135	0.22384	135.135	0.19495	135.135	0.27495	135.135	0.35831	135.135	0.3822	135.135	0.50958	135.135	0.57936	135.135	0.05775	135.135	0.11351	135.135	0.16569
	136.036	0.06921	136.036	0.16092	136.036	0.21044	136.036	0.08728	136.036	0.16511	136.036	0.22421	136.036	0.19673	136.036	0.27313	136.036	0.35749	136.036	0.38369	136.036	0.50755	136.036	0.58254	136.036	0.05806	136.036	0.11273	136.036	0.16588
	136.937	0.06985	136.937	0.16114	136.937	0.20901	136.937	0.08688	136.937	0.16485	136.937	0.22412	136.937	0.18768	136.937	0.27324	136.937	0.35341	136.937	0.38651	136.937	0.50703	136.937	0.57229	136.937	0.05784	136.937	0.11302	136.937	0.16579
	137.838	0.07015	137.838	0.15768	137.838	0.20783	137.838	0.08658	137.838	0.16508	137.838	0.2221	137.838	0.19114	137.838	0.27438	137.838	0.35625	137.838	0.38851	137.838	0.50875	137.838	0.57146	137.838	0.05758	137.838	0.11247	137.838	0.16588
	138.739	0.0696	138.739	0.15607	138.739	0.20857	138.739	0.08622	138.739	0.16574	138.739	0.22313	138.739	0.19058	138.739	0.27697	138.739	0.35994	138.739	0.3896	138.739	0.51018	138.739	0.57237	138.739	0.05787	138.739	0.11343	138.739	0.1674
	139.64	0.069	139.64	0.15586	139.64	0.20893	139.64	0.08622	139.64	0.16505	139.64	0.22316	139.64	0.18788	139.64	0.27392	139.64	0.35755	139.64	0.38488	139.64	0.51187	139.64	0.56627	139.64	0.05821	139.64	0.11321	139.64	0.168
	140.541	0.07055	140.541	0.15576	140.541	0.20951	140.541	0.08692	140.541	0.16483	140.541	0.22422	140.541	0.18832	140.541	0.27438	140.541	0.35553	140.541	0.38596	140.541	0.50608	140.541	0.56255	140.541	0.05914	140.541	0.11289	140.541	0.16853
	141.441	0.0694	141.441	0.15787	141.441	0.20876	141.441	0.08663	141.441	0.16496	141.441	0.22348	141.441	0.18509	141.441	0.27203	141.441	0.35381	141.441	0.38183	141.441	0.5079	141.441	0.56731	141.441	0.06012	141.441	0.11302	141.441	0.16748
	142.342	0.06812	142.342	0.15801	142.342	0.20673	142.342	0.08635	142.342	0.16532	142.342	0.2238	142.342	0.19226	142.342	0.27379	142.342	0.3556	142.342	0.37777	142.342	0.51446	142.342	0.5655	142.342	0.06058	142.342	0.11228	142.342	0.16919
	143.243	0.06841	143.243	0.15875	143.243	0.20665	143.243	0.0857	143.243	0.1654	143.243	0.22308	143.243	0.18922	143.243	0.27493	143.243	0.35404	143.243	0.37758	143.243	0.50301	143.243	0.56825	143.243	0.06158	143.243	0.11252	143.243	0.16889
	144.144	0.06862	144.144	0.15753	144.144	0.20759	144.144	0.08637	144.144	0.16546	144.144	0.22314	144.144	0.1859	144.144	0.27482	144.144	0.35718	144.144	0.37782	144.144	0.50588	144.144	0.56835	144.144	0.06078	144.144	0.11307	144.144	0.1675
	145.045	0.06906	145.045	0.15876	145.045	0.20773	145.045	0.08707	145.045	0.1655	145.045	0.22382	145.045	0.18843	145.045	0.27397	145.045	0.35682	145.045	0.38049	145.045	0.50026	145.045	0.56597	145.045	0.06145	145.045	0.11294	145.045	0.16675
	145.946	0.06935	145.946	0.15884	145.946	0.20668	145.946	0.08608	145.946	0.16486	145.946	0.2219	145.946	0.18709	145.946	0.27281	145.946	0.35361	145.946	0.38725	145.946	0.50288	145.946	0.56887	145.946	0.06166	145.946	0.11338	145.946	0.16503
	146.847	0.06965	146.847	0.15784	146.847	0.2064	146.847	0.08495	146.847	0.16473	146.847	0.22159	146.847	0.18971	146.847	0.27363	146.847	0.35523	146.847	0.38751	146.847	0.50674	146.847	0.5694	146.847	0.06182	146.847	0.11321	146.847	0.16196
	147.748	0.06771	147.748	0.15738	147.748	0.20688	147.748	0.08474	147.748	0.165	147.748	0.22325	147.748	0.18759	147.748	0.27584	147.748	0.35471	147.748	0.38358	147.748	0.49527	147.748	0.56428	147.748	0.06154	147.748	0.11188	147.748	0.16186
	148.649	0.06731	148.649	0.15798	148.649	0.20584	148.649	0.08497	148.649	0.16425	148.649	0.22264	148.649	0.18989	148.649	0.27299	148.649	0.35276	148.649	0.38137	148.649	0.49731	148.649	0.57078	148.649	0.06147	148.649	0.11357	148.649	0.16592
	149.55	0.06933	149.55	0.15911	149.55	0.20491	149.55	0.08497	149.55	0.16403	149.55	0.22082	149.55	0.18926	149.55	0.27248	149.55	0.35287	149.55	0.38122	149.55	0.49957	149.55	0.55748	149.55	0.06193	149.55	0.1137	149.55	0.17025
	150.45	0.06818	150.45	0.15951	150.45	0.20443	150.45	0.08481	150.45	0.16453	150.45	0.22085	150.45	0.18837	150.45	0.2735	150.45	0.35431	150.45	0.38031	150.45	0.49437	150.45	0.55028	150.45	0.06291	150.45	0.11314	150.45	0.16868
	151.351	0.06841	151.351	0.16035	151.351	0.20762	151.351	0.08556	151.351	0.16504	151.351	0.22082	151.351	0.18849	151.351	0.27276	151.351	0.35307	151.351	0.37738	151.351	0.49886	151.351	0.54901	151.351	0.06469	151.351	0.11402	151.351	0.16755
	152.252	0.06923	152.252	0.15822	152.252	0.20733	152.252	0.08577	152.252	0.16419	152.252	0.2222	152.252	0.18561	152.252	0.27362	152.252	0.35211	152.252	0.38048	152.252	0.49526	152.252	0.55138	152.252	0.06392	152.252	0.11465	152.252	0.16648
	153.153	0.06926	153.153	0.15756	153.153	0.20639	153.153	0.08549	153.153	0.1636	153.153	0.22282	153.153	0.18828	153.153	0.27505	153.153	0.35237	153.153	0.37925	153.153	0.49685	153.153	0.54874	153.153	0.06282	153.153	0.11386	153.153	0.16514
	154.054	0.06944	154.054	0.15509	154.054	0.20704	154.054	0.08631	154.054	0.1643	154.054	0.22345	154.054	0.18753	154.054	0.27255	154.054	0.35343	154.054	0.37386	154.054	0.49833	154.054	0.54907	154.054	0.06192	154.054	0.11222	154.054	0.1654
	154.955	0.07049	154.955	0.15175	154.955	0.20664	154.955	0.08624	154.955	0.16379	154.955	0.22163	154.955	0.18764	154.955	0.27097	154.955	0.35088	154.955	0.37388	154.955	0.49638	154.955	0.56057	154.955	0.06044	154.955	0.11138	154.955	0.16631
	155.856	0.06946	155.856	0.15207	155.856	0.20466	155.856	0.08495	155.856	0.16408	155.856	0.21968	155.856	0.18359	155.856	0.27184	155.856	0.35398	155.856	0.3725	155.856	0.49551	155.856	0.55787	155.856	0.05952	155.856	0.1113	155.856	0.1657
	156.757	0.06872	156.757	0.15213	156.757	0.20434	156.757	0.08473	156.757	0.16496	156.757	0.21982	156.757	0.1871	156.757	0.27303	156.757	0.35411	156.757	0.37193	156.757	0.4999	156.757	0.5549	156.757	0.05794	156.757	0.112	156.757	0.16699
	157.658	0.0669	157.658	0.15227	157.658	0.20506	157.658	0.0855	157.658	0.1645	157.658	0.22102	157.658	0.18754	157.658	0.27097	157.658	0.35267	157.658	0.37461	157.658	0.501	157.658	0.55861	157.658	0.05591	157.658	0.11135	157.658	0.16706
	158.559	0.06677	158.559	0.15173	158.559	0.20575	158.559	0.08536	158.559	0.16321	158.559	0.22169	158.559	0.18868	158.559	0.27326	158.559	0.35337	158.559	0.37278	158.559	0.50125	158.559	0.55854	158.559	0.05562	158.559	0.11101	158.559	0.16765
	159.459	0.06865	159.459	0.15297	159.459	0.20628	159.459	0.08532	159.459	0.16356	159.459	0.22062	159.459	0.18729	159.459	0.26932	159.459	0.35065	159.459	0.37138	159.459	0.49209	159.459	0.55474	159.459	0.05592	159.459	0.11269	159.459	0.16708
	160.36	0.0688	160.36	0.15444	160.36	0.20542	160.36	0.08582	160.36	0.16327	160.36	0.22208	160.36	0.1871	160.36	0.27028	160.36	0.3533	160.36	0.37015	160.36	0.48516	160.36	0.55428	160.36	0.05619	160.36	0.11187	160.36	0.16807
	161.261	0.0683	161.261	0.15504	161.261	0.205	161.261	0.08586	161.261	0.16356	161.261	0.22239	161.261	0.18914	161.261	0.27193	161.261	0.35257	161.261	0.3723	161.261	0.48782	161.261	0.54407	161.261	0.05565	161.261	0.1114	161.261	0.16719
	162.162	0.06846	162.162	0.15509	162.162	0.20681	162.162	0.0852	162.162	0.1629	162.162	0.22186	162.162	0.1861	162.162	0.27378	162.162	0.35362	162.162	0.37385	162.162	0.48521	162.162	0.53799	162.162	0.05671	162.162	0.11228	162.162	0.16609
	163.063	0.06803	163.063	0.15478	163.063	0.20624	163.063	0.08469	163.063	0.1628	163.063	0.22062	163.063	0.1842	163.063	0.27265	163.063	0.35264	163.063	0.37509	163.063	0.48712	163.063	0.54224	163.063	0.05684	163.063	0.11142	163.063	0.16444
	163.964	0.06898	163.964	0.15462	163.964	0.205	163.964	0.08569	163.964	0.16238	163.964	0.22068	163.964	0.1859	163.964	0.26932	163.964	0.35168	163.964	0.36982	163.964	0.48786	163.964	0.54739	163.964	0.05794	163.964	0.11166	163.964	0.16317
	164.865	0.0691	164.865	0.15345	164.865	0.20588	164.865	0.08608	164.865	0.16245	164.865	0.22181	164.865	0.18897	164.865	0.27144	164.865	0.35058	164.865	0.36831	164.865	0.49643	164.865	0.5378	164.865	0.05816	164.865	0.11223	164.865	0.16361
	165.766	0.06863	165.766	0.15448	165.766	0.2063	165.766	0.0861	165.766	0.16362	165.766	0.22356	165.766	0.18662	165.766	0.27174	165.766	0.35033	165.766	0.36671	165.766	0.49016	165.766	0.54149	165.766	0.05797	165.766	0.10978	165.766	0.16578
	166.667	0.06882	166.667	0.15472	166.667	0.20681	166.667	0.08573	166.667	0.16247	166.667	0.22317	166.667	0.18368	166.667	0.27327	166.667	0.34833	166.667	0.36768	166.667	0.48126	166.667	0.55083	166.667	0.06068	166.667	0.11182	166.667	0.16743
	167.568	0.06818	167.568	0.15459	167.568	0.20546	167.568	0.08549	167.568	0.16229	167.568	0.22143	167.568	0.18699	167.568	0.27145	167.568	0.35222	167.568	0.36716	167.568	0.48455	167.568	0.55019	167.568	0.0613	167.568	0.1123	167.568	0.16593
	168.468	0.0675	168.468	0.15463	168.468	0.20534	168.468	0.08552	168.468	0.16299	168.468	0.22129	168.468	0.18428	168.468	0.27079	168.468	0.34992	168.468	0.37312	168.468	0.48923	168.468	0.5341	168.468	0.06132	168.468	0.11331	168.468	0.16447
	169.369	0.06826	169.369	0.15546	169.369	0.20431	169.369	0.08562	169.369	0.16369	169.369	0.22245	169.369	0.18388	169.369	0.27163	169.369	0.35143	169.369	0.38139	169.369	0.48947	169.369	0.54309	169.369	0.06	169.369	0.11423	169.369	0.16452
	170.27	0.06804	170.27	0.15716	170.27	0.20402	170.27	0.08494	170.27	0.16352	170.27	0.22114	170.27	0.18196	170.27	0.27219	170.27	0.34766	170.27	0.37503	170.27	0.48489	170.27	0.53958	170.27	0.06044	170.27	0.1155	170.27	0.16389
	171.171	0.06723	171.171	0.15746	171.171	0.20301	171.171	0.08499	171.171	0.16337	171.171	0.22043	171.171	0.18508	171.171	0.27146	171.171	0.34898	171.171	0.37017	171.171	0.48834	171.171	0.54115	171.171	0.05912	171.171	0.11564	171.171	0.16707
	172.072	0.06752	172.072	0.15746	172.072	0.20496	172.072	0.08507	172.072	0.16273	172.072	0.2204	172.072	0.18327	172.072	0.26972	172.072	0.34518	172.072	0.36511	172.072	0.48778	172.072	0.53295	172.072	0.0598	172.072	0.11662	172.072	0.16777
	172.973	0.0683	172.973	0.15479	172.973	0.20401	172.973	0.08577	172.973	0.1636	172.973	0.221	172.973	0.18523	172.973	0.26977	172.973	0.35301	172.973	0.36508	172.973	0.48572	172.973	0.53408	172.973	0.06051	172.973	0.11601	172.973	0.16839
	173.874	0.06836	173.874	0.15648	173.874	0.20315	173.874	0.08657	173.874	0.16367	173.874	0.22098	173.874	0.18269	173.874	0.2746	173.874	0.34937	173.874	0.36584	173.874	0.48502	173.874	0.5349	173.874	0.06101	173.874	0.11564	173.874	0.1663
	174.775	0.06768	174.775	0.15634	174.775	0.20289	174.775	0.08658	174.775	0.16311	174.775	0.2217	174.775	0.18462	174.775	0.27191	174.775	0.34721	174.775	0.36446	174.775	0.47862	174.775	0.53457	174.775	0.06056	174.775	0.11668	174.775	0.16364
	175.676	0.06635	175.676	0.15551	175.676	0.20334	175.676	0.08575	175.676	0.16273	175.676	0.22094	175.676	0.18268	175.676	0.27142	175.676	0.34717	175.676	0.36199	175.676	0.48445	175.676	0.53525	175.676	0.06108	175.676	0.11629	175.676	0.16414
	176.577	0.06602	176.577	0.15543	176.577	0.20432	176.577	0.08561	176.577	0.16214	176.577	0.22072	176.577	0.18735	176.577	0.27191	176.577	0.34608	176.577	0.36048	176.577	0.49455	176.577	0.53948	176.577	0.06086	176.577	0.11556	176.577	0.16359
	177.477	0.06723	177.477	0.15515	177.477	0.20451	177.477	0.0858	177.477	0.16284	177.477	0.22123	177.477	0.18905	177.477	0.27255	177.477	0.34633	177.477	0.364	177.477	0.49421	177.477	0.53309	177.477	0.06123	177.477	0.11533	177.477	0.16216
	178.378	0.06728	178.378	0.15336	178.378	0.20419	178.378	0.08544	178.378	0.16314	178.378	0.22236	178.378	0.18314	178.378	0.26995	178.378	0.34836	178.378	0.37549	178.378	0.48438	178.378	0.53915	178.378	0.06114	178.378	0.11427	178.378	0.16458
	179.279	0.06779	179.279	0.15354	179.279	0.2044	179.279	0.08536	179.279	0.16201	179.279	0.22121	179.279	0.18362	179.279	0.2713	179.279	0.34649	179.279	0.376	179.279	0.48149	179.279	0.54028	179.279	0.06137	179.279	0.1135	179.279	0.16589
	180.18	0.06746	180.18	0.15119	180.18	0.2043	180.18	0.08455	180.18	0.16269	180.18	0.22184	180.18	0.18489	180.18	0.26932	180.18	0.34634	180.18	0.36955	180.18	0.47758	180.18	0.5309	180.18	0.06095	180.18	0.11336	180.18	0.16035
	181.081	0.06915	181.081	0.15136	181.081	0.20482	181.081	0.08477	181.081	0.16229	181.081	0.22096	181.081	0.18652	181.081	0.2687	181.081	0.34493	181.081	0.36238	181.081	0.47317	181.081	0.53227	181.081	0.06019	181.081	0.11298	181.081	0.16346
	181.982	0.06775	181.982	0.15092	181.982	0.20343	181.982	0.08562	181.982	0.16306	181.982	0.22147	181.982	0.18492	181.982	0.26932	181.982	0.34541	181.982	0.36485	181.982	0.47678	181.982	0.53205	181.982	0.05935	181.982	0.1144	181.982	0.16252
	182.883	0.06668	182.883	0.15065	182.883	0.20341	182.883	0.08451	182.883	0.16313	182.883	0.22106	182.883	0.18269	182.883	0.27124	182.883	0.34925	182.883	0.36311	182.883	0.48142	182.883	0.53492	182.883	0.05887	182.883	0.11419	182.883	0.16416
	183.784	0.06644	183.784	0.15243	183.784	0.20295	183.784	0.08507	183.784	0.1619	183.784	0.22106	183.784	0.18244	183.784	0.26884	183.784	0.34453	183.784	0.36351	183.784	0.47855	183.784	0.5332	183.784	0.05731	183.784	0.11437	183.784	0.16509
	184.685	0.06534	184.685	0.15387	184.685	0.20235	184.685	0.08449	184.685	0.16185	184.685	0.21963	184.685	0.18454	184.685	0.26818	184.685	0.34668	184.685	0.36488	184.685	0.4735	184.685	0.52467	184.685	0.05657	184.685	0.11283	184.685	0.16427
	185.586	0.06532	185.586	0.15503	185.586	0.20169	185.586	0.08464	185.586	0.16222	185.586	0.2185	185.586	0.18389	185.586	0.26858	185.586	0.34727	185.586	0.35892	185.586	0.47474	185.586	0.52939	185.586	0.05725	185.586	0.11312	185.586	0.16381
	186.486	0.06678	186.486	0.1546	186.486	0.20314	186.486	0.08579	186.486	0.16135	186.486	0.219	186.486	0.1855	186.486	0.26869	186.486	0.34702	186.486	0.3608	186.486	0.48137	186.486	0.53749	186.486	0.058	186.486	0.11247	186.486	0.16428
	187.387	0.06775	187.387	0.15536	187.387	0.20411	187.387	0.08537	187.387	0.16178	187.387	0.22036	187.387	0.18408	187.387	0.26658	187.387	0.34518	187.387	0.36944	187.387	0.48861	187.387	0.53018	187.387	0.05859	187.387	0.11226	187.387	0.16441
	188.288	0.06854	188.288	0.1546	188.288	0.20432	188.288	0.08516	188.288	0.16175	188.288	0.22039	188.288	0.18121	188.288	0.26889	188.288	0.34632	188.288	0.37262	188.288	0.48423	188.288	0.53681	188.288	0.05903	188.288	0.11269	188.288	0.1645
	189.189	0.06796	189.189	0.15215	189.189	0.20431	189.189	0.08446	189.189	0.1623	189.189	0.22144	189.189	0.18382	189.189	0.26913	189.189	0.3463	189.189	0.37093	189.189	0.4779	189.189	0.52717	189.189	0.06007	189.189	0.11448	189.189	0.16485
	190.09	0.06715	190.09	0.15031	190.09	0.20413	190.09	0.08442	190.09	0.16196	190.09	0.22118	190.09	0.18048	190.09	0.26893	190.09	0.34999	190.09	0.36195	190.09	0.48016	190.09	0.52559	190.09	0.06059	190.09	0.11561	190.09	0.16577
	190.991	0.06594	190.991	0.15126	190.991	0.20502	190.991	0.08389	190.991	0.16159	190.991	0.22021	190.991	0.18733	190.991	0.27038	190.991	0.34483	190.991	0.36067	190.991	0.48469	190.991	0.5311	190.991	0.06055	190.991	0.11592	190.991	0.16607
	191.892	0.0682	191.892	0.15271	191.892	0.2051	191.892	0.08489	191.892	0.16153	191.892	0.22016	191.892	0.1834	191.892	0.26923	191.892	0.34522	191.892	0.35648	191.892	0.47643	191.892	0.52628	191.892	0.05968	191.892	0.1169	191.892	0.16607
	192.793	0.06778	192.793	0.15561	192.793	0.20348	192.793	0.0859	192.793	0.16147	192.793	0.22137	192.793	0.18236	192.793	0.26621	192.793	0.34391	192.793	0.35693	192.793	0.47615	192.793	0.53192	192.793	0.05891	192.793	0.11636	192.793	0.16625
	193.694	0.06586	193.694	0.15305	193.694	0.20472	193.694	0.08519	193.694	0.16089	193.694	0.21997	193.694	0.17899	193.694	0.26833	193.694	0.34729	193.694	0.35807	193.694	0.48068	193.694	0.53563	193.694	0.05845	193.694	0.11493	193.694	0.16362
	194.595	0.06675	194.595	0.15443	194.595	0.20378	194.595	0.08526	194.595	0.16148	194.595	0.21974	194.595	0.18584	194.595	0.26914	194.595	0.34463	194.595	0.36741	194.595	0.47738	194.595	0.52934	194.595	0.05776	194.595	0.11424	194.595	0.1624
	195.495	0.06764	195.495	0.15413	195.495	0.20371	195.495	0.08545	195.495	0.16202	195.495	0.21964	195.495	0.18255	195.495	0.27075	195.495	0.34924	195.495	0.36993	195.495	0.47318	195.495	0.52962	195.495	0.05722	195.495	0.11335	195.495	0.16291
	196.396	0.06721	196.396	0.15435	196.396	0.20424	196.396	0.08442	196.396	0.16294	196.396	0.21915	196.396	0.18246	196.396	0.26794	196.396	0.34685	196.396	0.36613	196.396	0.46718	196.396	0.529	196.396	0.05757	196.396	0.11244	196.396	0.16046
	197.297	0.06773	197.297	0.15471	197.297	0.20282	197.297	0.08474	197.297	0.16282	197.297	0.21854	197.297	0.18691	197.297	0.2691	197.297	0.34077	197.297	0.35624	197.297	0.47174	197.297	0.53067	197.297	0.05717	197.297	0.11193	197.297	0.16343
	198.198	0.06702	198.198	0.15719	198.198	0.20294	198.198	0.08511	198.198	0.16154	198.198	0.21965	198.198	0.18082	198.198	0.26628	198.198	0.34297	198.198	0.35197	198.198	0.4743	198.198	0.52983	198.198	0.0574	198.198	0.11039	198.198	0.1625
	199.099	0.06669	199.099	0.15804	199.099	0.20349	199.099	0.08472	199.099	0.16191	199.099	0.22067	199.099	0.17871	199.099	0.26875	199.099	0.34308	199.099	0.35274	199.099	0.47221	199.099	0.52015	199.099	0.05752	199.099	0.10893	199.099	0.16606
	200	0.06624	200	0.15857	200	0.20381	200	0.08505	200	0.16183	200	0.21948	200	0.18374	200	0.26765	200	0.34375	200	0.35127	200	0.46768	200	0.52147	200	0.05758	200	0.10891	200	0.1654
	200.901	0.06688	200.901	0.15779	200.901	0.20331	200.901	0.08437	200.901	0.16164	200.901	0.2193	200.901	0.1808	200.901	0.26425	200.901	0.34241	200.901	0.35444	200.901	0.47119	200.901	0.52305	200.901	0.05734	200.901	0.10929	200.901	0.16531
	201.802	0.0666	201.802	0.15804	201.802	0.20288	201.802	0.08407	201.802	0.16186	201.802	0.22076	201.802	0.18016	201.802	0.26812	201.802	0.34375	201.802	0.36016	201.802	0.4702	201.802	0.53287	201.802	0.05707	201.802	0.11013	201.802	0.16484
	202.703	0.06539	202.703	0.15843	202.703	0.20406	202.703	0.08493	202.703	0.16106	202.703	0.21881	202.703	0.1817	202.703	0.26876	202.703	0.34532	202.703	0.3651	202.703	0.46953	202.703	0.52086	202.703	0.05697	202.703	0.11114	202.703	0.16467
	203.604	0.0666	203.604	0.15583	203.604	0.20425	203.604	0.08538	203.604	0.16172	203.604	0.21895	203.604	0.18288	203.604	0.2665	203.604	0.34244	203.604	0.36195	203.604	0.46271	203.604	0.52291	203.604	0.05678	203.604	0.1122	203.604	0.16375
	204.505	0.06859	204.505	0.15495	204.505	0.20384	204.505	0.08445	204.505	0.16176	204.505	0.21998	204.505	0.18232	204.505	0.27041	204.505	0.34471	204.505	0.36323	204.505	0.46576	204.505	0.52783	204.505	0.05674	204.505	0.11349	204.505	0.16447
	205.405	0.06753	205.405	0.15562	205.405	0.20329	205.405	0.08414	205.405	0.16133	205.405	0.21886	205.405	0.18111	205.405	0.26603	205.405	0.34412	205.405	0.35517	205.405	0.46803	205.405	0.51785	205.405	0.05651	205.405	0.11277	205.405	0.16493
	206.306	0.06517	206.306	0.15574	206.306	0.20299	206.306	0.08471	206.306	0.16074	206.306	0.21901	206.306	0.18112	206.306	0.26829	206.306	0.34726	206.306	0.35433	206.306	0.46783	206.306	0.5219	206.306	0.05666	206.306	0.11293	206.306	0.16477
	207.207	0.06717	207.207	0.15515	207.207	0.20248	207.207	0.08449	207.207	0.16072	207.207	0.21985	207.207	0.182	207.207	0.26837	207.207	0.34486	207.207	0.35399	207.207	0.47345	207.207	0.52383	207.207	0.05654	207.207	0.11272	207.207	0.16467
	208.108	0.06843	208.108	0.15627	208.108	0.20291	208.108	0.08336	208.108	0.1609	208.108	0.21965	208.108	0.18108	208.108	0.26392	208.108	0.34015	208.108	0.3554	208.108	0.46883	208.108	0.51717	208.108	0.05667	208.108	0.11228	208.108	0.16503
	209.009	0.06818	209.009	0.15611	209.009	0.20287	209.009	0.0832	209.009	0.16063	209.009	0.21858	209.009	0.18017	209.009	0.2659	209.009	0.34275	209.009	0.3544	209.009	0.46699	209.009	0.51501	209.009	0.05775	209.009	0.11065	209.009	0.16515
	209.91	0.06738	209.91	0.15621	209.91	0.20252	209.91	0.08325	209.91	0.16093	209.91	0.21895	209.91	0.18129	209.91	0.26861	209.91	0.34013	209.91	0.35179	209.91	0.46486	209.91	0.51571	209.91	0.05755	209.91	0.11097	209.91	0.16671
	210.811	0.06568	210.811	0.15606	210.811	0.2027	210.811	0.08367	210.811	0.16075	210.811	0.21983	210.811	0.18147	210.811	0.26728	210.811	0.34106	210.811	0.34814	210.811	0.46314	210.811	0.51604	210.811	0.05763	210.811	0.11039	210.811	0.16857
	211.712	0.06473	211.712	0.1565	211.712	0.20294	211.712	0.0843	211.712	0.16138	211.712	0.22076	211.712	0.18321	211.712	0.26312	211.712	0.34109	211.712	0.35628	211.712	0.46344	211.712	0.51716	211.712	0.05784	211.712	0.11156	211.712	0.16879
	212.613	0.06599	212.613	0.15574	212.613	0.20297	212.613	0.08445	212.613	0.16021	212.613	0.22038	212.613	0.18214	212.613	0.26589	212.613	0.3417	212.613	0.35427	212.613	0.46509	212.613	0.52339	212.613	0.05901	212.613	0.11202	212.613	0.16646
	213.514	0.06522	213.514	0.15571	213.514	0.20145	213.514	0.0841	213.514	0.16018	213.514	0.21978	213.514	0.17605	213.514	0.26416	213.514	0.33904	213.514	0.35148	213.514	0.4666	213.514	0.52572	213.514	0.05958	213.514	0.11205	213.514	0.16343
	214.414	0.06545	214.414	0.15567	214.414	0.20185	214.414	0.08489	214.414	0.16038	214.414	0.21918	214.414	0.18013	214.414	0.26813	214.414	0.34163	214.414	0.34657	214.414	0.46969	214.414	0.51764	214.414	0.06	214.414	0.11195	214.414	0.16347
	215.315	0.06603	215.315	0.15646	215.315	0.20183	215.315	0.08443	215.315	0.1612	215.315	0.22	215.315	0.18295	215.315	0.26528	215.315	0.34213	215.315	0.34635	215.315	0.46754	215.315	0.5134	215.315	0.06022	215.315	0.11153	215.315	0.16522
	216.216	0.06501	216.216	0.15668	216.216	0.20352	216.216	0.08435	216.216	0.16049	216.216	0.21879	216.216	0.18083	216.216	0.26661	216.216	0.33984	216.216	0.34114	216.216	0.46239	216.216	0.52625	216.216	0.05973	216.216	0.11142	216.216	0.16617
	217.117	0.06582	217.117	0.15564	217.117	0.20333	217.117	0.08492	217.117	0.16067	217.117	0.21922	217.117	0.17975	217.117	0.26829	217.117	0.34213	217.117	0.34924	217.117	0.46908	217.117	0.52552	217.117	0.06033	217.117	0.11074	217.117	0.16419
	218.018	0.0667	218.018	0.15559	218.018	0.20276	218.018	0.08317	218.018	0.16122	218.018	0.22071	218.018	0.18248	218.018	0.26762	218.018	0.34076	218.018	0.35474	218.018	0.46778	218.018	0.52078	218.018	0.06059	218.018	0.10906	218.018	0.16286
	218.919	0.06646	218.919	0.15468	218.919	0.20319	218.919	0.08275	218.919	0.16163	218.919	0.21984	218.919	0.18442	218.919	0.26863	218.919	0.3421	218.919	0.35153	218.919	0.46554	218.919	0.50413	218.919	0.05982	218.919	0.10975	218.919	0.16365
	219.82	0.06633	219.82	0.1536	219.82	0.20228	219.82	0.08426	219.82	0.16121	219.82	0.21891	219.82	0.18105	219.82	0.26409	219.82	0.34088	219.82	0.35248	219.82	0.46058	219.82	0.52165	219.82	0.05976	219.82	0.10963	219.82	0.16541
	220.721	0.06493	220.721	0.15313	220.721	0.20271	220.721	0.08465	220.721	0.16098	220.721	0.21857	220.721	0.18114	220.721	0.26638	220.721	0.34087	220.721	0.35412	220.721	0.45843	220.721	0.52159	220.721	0.06018	220.721	0.10907	220.721	0.1663
	221.622	0.06433	221.622	0.15179	221.622	0.20374	221.622	0.08429	221.622	0.16057	221.622	0.21893	221.622	0.18122	221.622	0.26646	221.622	0.3409	221.622	0.3514	221.622	0.46184	221.622	0.51172	221.622	0.06038	221.622	0.10931	221.622	0.16775
	222.523	0.06598	222.523	0.15114	222.523	0.20489	222.523	0.08492	222.523	0.1605	222.523	0.21778	222.523	0.18196	222.523	0.2668	222.523	0.34204	222.523	0.35132	222.523	0.46003	222.523	0.5107	222.523	0.05984	222.523	0.10999	222.523	0.16821
	223.423	0.06659	223.423	0.15086	223.423	0.20253	223.423	0.0849	223.423	0.16064	223.423	0.21852	223.423	0.18183	223.423	0.26599	223.423	0.34276	223.423	0.35113	223.423	0.45643	223.423	0.51173	223.423	0.05941	223.423	0.10977	223.423	0.16715
	224.324	0.06735	224.324	0.15323	224.324	0.20112	224.324	0.08468	224.324	0.1608	224.324	0.21885	224.324	0.17823	224.324	0.26562	224.324	0.3391	224.324	0.35179	224.324	0.4514	224.324	0.50798	224.324	0.05923	224.324	0.1092	224.324	0.16684
	225.225	0.06681	225.225	0.15372	225.225	0.20155	225.225	0.08333	225.225	0.16119	225.225	0.21903	225.225	0.18181	225.225	0.26564	225.225	0.34261	225.225	0.34979	225.225	0.4619	225.225	0.51205	225.225	0.06032	225.225	0.1085	225.225	0.1665
	226.126	0.06579	226.126	0.15331	226.126	0.20366	226.126	0.08315	226.126	0.16016	226.126	0.21885	226.126	0.18137	226.126	0.26488	226.126	0.33554	226.126	0.34285	226.126	0.46297	226.126	0.50858	226.126	0.061	226.126	0.10926	226.126	0.16678
	227.027	0.06585	227.027	0.15461	227.027	0.20339	227.027	0.08366	227.027	0.15981	227.027	0.21939	227.027	0.18041	227.027	0.26565	227.027	0.33762	227.027	0.34111	227.027	0.45757	227.027	0.50518	227.027	0.06115	227.027	0.10947	227.027	0.16504
	227.928	0.06618	227.928	0.15554	227.928	0.20253	227.928	0.08409	227.928	0.15944	227.928	0.21923	227.928	0.18013	227.928	0.26019	227.928	0.33973	227.928	0.34192	227.928	0.45571	227.928	0.50386	227.928	0.06123	227.928	0.10875	227.928	0.16542
	228.829	0.06663	228.829	0.15748	228.829	0.20093	228.829	0.08403	228.829	0.15974	228.829	0.21901	228.829	0.18213	228.829	0.26787	228.829	0.342	228.829	0.34649	228.829	0.45629	228.829	0.49841	228.829	0.06223	228.829	0.10878	228.829	0.16516
	229.73	0.06777	229.73	0.15733	229.73	0.20304	229.73	0.08418	229.73	0.15849	229.73	0.21994	229.73	0.17977	229.73	0.26483	229.73	0.34172	229.73	0.34592	229.73	0.45026	229.73	0.49834	229.73	0.0636	229.73	0.11032	229.73	0.16475
	230.631	0.06723	230.631	0.15714	230.631	0.20298	230.631	0.08443	230.631	0.15841	230.631	0.21912	230.631	0.1808	230.631	0.26692	230.631	0.33371	230.631	0.34637	230.631	0.4604	230.631	0.49431	230.631	0.06358	230.631	0.11047	230.631	0.16574
	231.532	0.0661	231.532	0.15603	231.532	0.2009	231.532	0.08422	231.532	0.15909	231.532	0.21903	231.532	0.1784	231.532	0.26408	231.532	0.3398	231.532	0.35164	231.532	0.4584	231.532	0.494	231.532	0.06365	231.532	0.11093	231.532	0.16735
	232.432	0.06571	232.432	0.1555	232.432	0.20071	232.432	0.08427	232.432	0.1594	232.432	0.21906	232.432	0.17965	232.432	0.26593	232.432	0.33614	232.432	0.35294	232.432	0.45654	232.432	0.49945	232.432	0.06268	232.432	0.11251	232.432	0.16658
	233.333	0.06491	233.333	0.15555	233.333	0.20045	233.333	0.08323	233.333	0.15955	233.333	0.21828	233.333	0.18101	233.333	0.2661	233.333	0.33687	233.333	0.35027	233.333	0.46397	233.333	0.50738	233.333	0.06235	233.333	0.11297	233.333	0.16559
	234.234	0.06754	234.234	0.15455	234.234	0.20013	234.234	0.08272	234.234	0.16019	234.234	0.21953	234.234	0.18065	234.234	0.26445	234.234	0.33879	234.234	0.34568	234.234	0.46206	234.234	0.49981	234.234	0.06034	234.234	0.11459	234.234	0.16445
	235.135	0.06662	235.135	0.15344	235.135	0.20027	235.135	0.08346	235.135	0.15965	235.135	0.21928	235.135	0.1782	235.135	0.26618	235.135	0.34012	235.135	0.34505	235.135	0.45325	235.135	0.51205	235.135	0.05939	235.135	0.11489	235.135	0.16477
	236.036	0.06691	236.036	0.15321	236.036	0.20156	236.036	0.08368	236.036	0.15964	236.036	0.2182	236.036	0.1776	236.036	0.26483	236.036	0.33813	236.036	0.34935	236.036	0.45444	236.036	0.50793	236.036	0.0588	236.036	0.11456	236.036	0.16565
	236.937	0.06659	236.937	0.15289	236.937	0.20225	236.937	0.08328	236.937	0.16049	236.937	0.2184	236.937	0.18001	236.937	0.26709	236.937	0.34119	236.937	0.35178	236.937	0.45214	236.937	0.50274	236.937	0.05897	236.937	0.11542	236.937	0.16451
	237.838	0.06583	237.838	0.15167	237.838	0.20332	237.838	0.08356	237.838	0.1601	237.838	0.21868	237.838	0.17581	237.838	0.26572	237.838	0.3395	237.838	0.35294	237.838	0.45963	237.838	0.51139	237.838	0.05848	237.838	0.11457	237.838	0.16482
	238.739	0.06632	238.739	0.15167	238.739	0.20186	238.739	0.08413	238.739	0.16021	238.739	0.21765	238.739	0.1798	238.739	0.2659	238.739	0.33602	238.739	0.34678	238.739	0.45031	238.739	0.50963	238.739	0.05801	238.739	0.11397	238.739	0.165
	239.64	0.06742	239.64	0.15098	239.64	0.20006	239.64	0.08451	239.64	0.16014	239.64	0.21806	239.64	0.18086	239.64	0.2641	239.64	0.33842	239.64	0.34757	239.64	0.45225	239.64	0.51003	239.64	0.05728	239.64	0.1138	239.64	0.16542
	240.541	0.06728	240.541	0.15137	240.541	0.19953	240.541	0.0841	240.541	0.16047	240.541	0.21909	240.541	0.17683	240.541	0.26627	240.541	0.3377	240.541	0.34619	240.541	0.4451	240.541	0.51753	240.541	0.05691	240.541	0.11339	240.541	0.16428
	241.441	0.06587	241.441	0.15204	241.441	0.20028	241.441	0.08399	241.441	0.16065	241.441	0.21758	241.441	0.17931	241.441	0.26693	241.441	0.33833	241.441	0.34361	241.441	0.45321	241.441	0.51325	241.441	0.05754	241.441	0.11413	241.441	0.16427
	242.342	0.06608	242.342	0.15219	242.342	0.19977	242.342	0.08322	242.342	0.15984	242.342	0.2178	242.342	0.18067	242.342	0.26617	242.342	0.33971	242.342	0.33935	242.342	0.4553	242.342	0.51053	242.342	0.05832	242.342	0.114	242.342	0.16367
	243.243	0.06601	243.243	0.1536	243.243	0.20099	243.243	0.08301	243.243	0.15953	243.243	0.2184	243.243	0.1791	243.243	0.26474	243.243	0.33608	243.243	0.33978	243.243	0.45114	243.243	0.51159	243.243	0.05883	243.243	0.11435	243.243	0.1632
	244.144	0.06525	244.144	0.1546	244.144	0.20172	244.144	0.08373	244.144	0.15982	244.144	0.21733	244.144	0.18003	244.144	0.26355	244.144	0.33598	244.144	0.34839	244.144	0.45176	244.144	0.50962	244.144	0.05767	244.144	0.11416	244.144	0.16342
	245.045	0.06542	245.045	0.15439	245.045	0.20084	245.045	0.0828	245.045	0.15905	245.045	0.21706	245.045	0.17733	245.045	0.2656	245.045	0.33393	245.045	0.3459	245.045	0.45462	245.045	0.50918	245.045	0.05785	245.045	0.11469	245.045	0.16272
	245.946	0.06653	245.946	0.15485	245.946	0.20074	245.946	0.08266	245.946	0.15991	245.946	0.21707	245.946	0.17833	245.946	0.26661	245.946	0.3363	245.946	0.3455	245.946	0.45071	245.946	0.50346	245.946	0.0589	245.946	0.1134	245.946	0.16163
	246.847	0.06468	246.847	0.15619	246.847	0.20024	246.847	0.08277	246.847	0.1597	246.847	0.2165	246.847	0.18015	246.847	0.26363	246.847	0.3388	246.847	0.34511	246.847	0.44736	246.847	0.50774	246.847	0.05923	246.847	0.11332	246.847	0.16172
	247.748	0.06596	247.748	0.15603	247.748	0.20177	247.748	0.08245	247.748	0.15995	247.748	0.21741	247.748	0.17819	247.748	0.2668	247.748	0.33877	247.748	0.34559	247.748	0.44917	247.748	0.50914	247.748	0.05958	247.748	0.11275	247.748	0.16338
	248.649	0.06604	248.649	0.15472	248.649	0.20081	248.649	0.08299	248.649	0.16009	248.649	0.21859	248.649	0.17901	248.649	0.26502	248.649	0.33541	248.649	0.34769	248.649	0.45201	248.649	0.50125	248.649	0.05936	248.649	0.11316	248.649	0.16386
	249.55	0.06575	249.55	0.15404	249.55	0.20076	249.55	0.08364	249.55	0.15949	249.55	0.21872	249.55	0.17872	249.55	0.26634	249.55	0.33439	249.55	0.34323	249.55	0.4496	249.55	0.50419	249.55	0.0588	249.55	0.11165	249.55	0.16378
	250.45	0.0663	250.45	0.15524	250.45	0.2017	250.45	0.08307	250.45	0.15953	250.45	0.21842	250.45	0.17781	250.45	0.26498	250.45	0.33338	250.45	0.34326	250.45	0.45534	250.45	0.50497	250.45	0.05803	250.45	0.11197	250.45	0.16362
	251.351	0.06726	251.351	0.15388	251.351	0.20062	251.351	0.0829	251.351	0.15936	251.351	0.21799	251.351	0.17974	251.351	0.26558	251.351	0.33637	251.351	0.34067	251.351	0.44811	251.351	0.49955	251.351	0.05797	251.351	0.11185	251.351	0.16309
	252.252	0.06651	252.252	0.15311	252.252	0.1986	252.252	0.08291	252.252	0.15775	252.252	0.21832	252.252	0.17932	252.252	0.26636	252.252	0.33556	252.252	0.33552	252.252	0.44799	252.252	0.49736	252.252	0.05847	252.252	0.11241	252.252	0.16167
	253.153	0.06455	253.153	0.15334	253.153	0.199	253.153	0.08375	253.153	0.15821	253.153	0.21839	253.153	0.17728	253.153	0.26495	253.153	0.33645	253.153	0.33667	253.153	0.44495	253.153	0.50055	253.153	0.05803	253.153	0.11266	253.153	0.16119
	254.054	0.06479	254.054	0.15372	254.054	0.20001	254.054	0.08282	254.054	0.15886	254.054	0.21812	254.054	0.17556	254.054	0.26549	254.054	0.33422	254.054	0.3347	254.054	0.44422	254.054	0.48545	254.054	0.05728	254.054	0.1135	254.054	0.16156
	254.955	0.06515	254.955	0.15392	254.955	0.19923	254.955	0.08317	254.955	0.15818	254.955	0.21752	254.955	0.17996	254.955	0.26429	254.955	0.33704	254.955	0.33855	254.955	0.44599	254.955	0.49014	254.955	0.05666	254.955	0.11348	254.955	0.16314
	255.856	0.06582	255.856	0.15289	255.856	0.20094	255.856	0.08365	255.856	0.15816	255.856	0.2163	255.856	0.1787	255.856	0.26304	255.856	0.336	255.856	0.33899	255.856	0.44333	255.856	0.49385	255.856	0.05712	255.856	0.11238	255.856	0.16289
	256.757	0.06617	256.757	0.15403	256.757	0.20031	256.757	0.08268	256.757	0.15784	256.757	0.21708	256.757	0.17839	256.757	0.2634	256.757	0.33422	256.757	0.3374	256.757	0.44186	256.757	0.50256	256.757	0.05856	256.757	0.11227	256.757	0.16342
	257.658	0.06595	257.658	0.15344	257.658	0.1992	257.658	0.08236	257.658	0.1586	257.658	0.2167	257.658	0.1766	257.658	0.26495	257.658	0.33319	257.658	0.33675	257.658	0.44423	257.658	0.50166	257.658	0.05855	257.658	0.11109	257.658	0.16307
	258.559	0.0655	258.559	0.15386	258.559	0.19961	258.559	0.08347	258.559	0.15875	258.559	0.21729	258.559	0.17936	258.559	0.26654	258.559	0.33406	258.559	0.33704	258.559	0.44174	258.559	0.49391	258.559	0.05894	258.559	0.11093	258.559	0.16163
	259.459	0.06596	259.459	0.15265	259.459	0.19906	259.459	0.08318	259.459	0.15926	259.459	0.21666	259.459	0.17861	259.459	0.26557	259.459	0.33522	259.459	0.33502	259.459	0.44889	259.459	0.50318	259.459	0.05925	259.459	0.10985	259.459	0.16198
	260.36	0.06719	260.36	0.15172	260.36	0.19805	260.36	0.08319	260.36	0.15941	260.36	0.21678	260.36	0.17754	260.36	0.26545	260.36	0.33288	260.36	0.33287	260.36	0.44457	260.36	0.50059	260.36	0.05975	260.36	0.10975	260.36	0.16413
	261.261	0.06771	261.261	0.15039	261.261	0.19876	261.261	0.08323	261.261	0.15836	261.261	0.21611	261.261	0.1755	261.261	0.26589	261.261	0.3313	261.261	0.33211	261.261	0.44311	261.261	0.49946	261.261	0.06069	261.261	0.1097	261.261	0.16381
	262.162	0.06733	262.162	0.15212	262.162	0.1996	262.162	0.08273	262.162	0.15813	262.162	0.21689	262.162	0.18028	262.162	0.26666	262.162	0.33447	262.162	0.33045	262.162	0.44055	262.162	0.50124	262.162	0.05937	262.162	0.10946	262.162	0.16364
	263.063	0.06622	263.063	0.15183	263.063	0.19928	263.063	0.08319	263.063	0.15799	263.063	0.21756	263.063	0.18101	263.063	0.26377	263.063	0.33532	263.063	0.33069	263.063	0.44366	263.063	0.49637	263.063	0.05877	263.063	0.11051	263.063	0.16361
	263.964	0.06578	263.964	0.15316	263.964	0.20005	263.964	0.08395	263.964	0.15845	263.964	0.21916	263.964	0.17396	263.964	0.26584	263.964	0.33468	263.964	0.33155	263.964	0.44482	263.964	0.49671	263.964	0.05771	263.964	0.11122	263.964	0.15993
	264.865	0.06568	264.865	0.15477	264.865	0.19933	264.865	0.08328	264.865	0.15897	264.865	0.21817	264.865	0.17731	264.865	0.26404	264.865	0.33498	264.865	0.33657	264.865	0.44634	264.865	0.49108	264.865	0.0571	264.865	0.11168	264.865	0.16074
	265.766	0.06611	265.766	0.15694	265.766	0.19886	265.766	0.08271	265.766	0.15893	265.766	0.21658	265.766	0.17801	265.766	0.26518	265.766	0.33387	265.766	0.33786	265.766	0.44518	265.766	0.4868	265.766	0.05683	265.766	0.11144	265.766	0.16108
	266.667	0.06606	266.667	0.15699	266.667	0.20015	266.667	0.0827	266.667	0.1586	266.667	0.21754	266.667	0.17981	266.667	0.26455	266.667	0.33507	266.667	0.33789	266.667	0.44743	266.667	0.49106	266.667	0.05548	266.667	0.11181	266.667	0.1616
	267.568	0.06659	267.568	0.15653	267.568	0.19935	267.568	0.08307	267.568	0.15967	267.568	0.21766	267.568	0.17607	267.568	0.26228	267.568	0.3343	267.568	0.33589	267.568	0.44243	267.568	0.48755	267.568	0.05488	267.568	0.11186	267.568	0.16099
	268.468	0.06568	268.468	0.15607	268.468	0.19979	268.468	0.08348	268.468	0.15914	268.468	0.21708	268.468	0.18028	268.468	0.26225	268.468	0.3337	268.468	0.33527	268.468	0.43989	268.468	0.48757	268.468	0.05571	268.468	0.11188	268.468	0.16151
	269.369	0.06518	269.369	0.15699	269.369	0.20039	269.369	0.0836	269.369	0.15899	269.369	0.21879	269.369	0.17674	269.369	0.26466	269.369	0.33356	269.369	0.3363	269.369	0.43984	269.369	0.49144	269.369	0.0558	269.369	0.11244	269.369	0.16197
	270.27	0.06527	270.27	0.15686	270.27	0.19804	270.27	0.08341	270.27	0.1589	270.27	0.21716	270.27	0.17497	270.27	0.26439	270.27	0.33481	270.27	0.33928	270.27	0.44328	270.27	0.49999	270.27	0.0559	270.27	0.11141	270.27	0.16091
	271.171	0.06549	271.171	0.15523	271.171	0.19902	271.171	0.08354	271.171	0.15802	271.171	0.21678	271.171	0.17786	271.171	0.26528	271.171	0.33135	271.171	0.34213	271.171	0.44309	271.171	0.50005	271.171	0.05649	271.171	0.11061	271.171	0.16354
	272.072	0.06599	272.072	0.15695	272.072	0.19917	272.072	0.0827	272.072	0.15838	272.072	0.217	272.072	0.17526	272.072	0.26487	272.072	0.33417	272.072	0.34368	272.072	0.44582	272.072	0.49187	272.072	0.05543	272.072	0.11107	272.072	0.16277
	272.973	0.06496	272.973	0.15748	272.973	0.19988	272.973	0.08317	272.973	0.15844	272.973	0.21675	272.973	0.17752	272.973	0.26376	272.973	0.33179	272.973	0.34113	272.973	0.44439	272.973	0.49133	272.973	0.05516	272.973	0.11061	272.973	0.16416
	273.874	0.06534	273.874	0.15865	273.874	0.20149	273.874	0.08445	273.874	0.15812	273.874	0.21626	273.874	0.17763	273.874	0.26401	273.874	0.3321	273.874	0.33821	273.874	0.43829	273.874	0.48692	273.874	0.05604	273.874	0.11014	273.874	0.1608
	274.775	0.06525	274.775	0.15927	274.775	0.20105	274.775	0.08354	274.775	0.15961	274.775	0.21646	274.775	0.17764	274.775	0.26676	274.775	0.33138	274.775	0.33764	274.775	0.43623	274.775	0.491	274.775	0.05589	274.775	0.10995	274.775	0.15893
	275.676	0.06555	275.676	0.15759	275.676	0.19924	275.676	0.08361	275.676	0.15953	275.676	0.21619	275.676	0.17867	275.676	0.26247	275.676	0.33138	275.676	0.33483	275.676	0.44244	275.676	0.48563	275.676	0.05589	275.676	0.10846	275.676	0.15918
	276.577	0.06567	276.577	0.15655	276.577	0.19825	276.577	0.08266	276.577	0.15944	276.577	0.21593	276.577	0.1775	276.577	0.26562	276.577	0.33153	276.577	0.33402	276.577	0.44347	276.577	0.48744	276.577	0.05515	276.577	0.10931	276.577	0.15842
	277.477	0.06516	277.477	0.15549	277.477	0.20022	277.477	0.08283	277.477	0.1582	277.477	0.21702	277.477	0.17913	277.477	0.26627	277.477	0.33398	277.477	0.33432	277.477	0.43949	277.477	0.49483	277.477	0.05574	277.477	0.11116	277.477	0.16124
	278.378	0.06592	278.378	0.15581	278.378	0.19994	278.378	0.08319	278.378	0.15816	278.378	0.21594	278.378	0.17769	278.378	0.26348	278.378	0.33277	278.378	0.33765	278.378	0.4393	278.378	0.50073	278.378	0.05621	278.378	0.11252	278.378	0.1593
	279.279	0.0655	279.279	0.15303	279.279	0.19999	279.279	0.08305	279.279	0.15887	279.279	0.21632	279.279	0.17816	279.279	0.26685	279.279	0.33181	279.279	0.33778	279.279	0.43743	279.279	0.49556	279.279	0.05732	279.279	0.11487	279.279	0.16085
	280.18	0.06523	280.18	0.15067	280.18	0.20078	280.18	0.0838	280.18	0.1591	280.18	0.21685	280.18	0.17791	280.18	0.26398	280.18	0.33171	280.18	0.33703	280.18	0.43628	280.18	0.49317	280.18	0.05679	280.18	0.1149	280.18	0.16102
	281.081	0.06728	281.081	0.14823	281.081	0.20144	281.081	0.083	281.081	0.15941	281.081	0.21616	281.081	0.17721	281.081	0.26226	281.081	0.3316	281.081	0.33314	281.081	0.43816	281.081	0.49373	281.081	0.05742	281.081	0.11543	281.081	0.16399
	281.982	0.06753	281.982	0.14945	281.982	0.19956	281.982	0.08234	281.982	0.15851	281.982	0.2153	281.982	0.17822	281.982	0.26514	281.982	0.33189	281.982	0.33144	281.982	0.43312	281.982	0.48522	281.982	0.05639	281.982	0.11453	281.982	0.16434
	282.883	0.06712	282.883	0.14877	282.883	0.19885	282.883	0.08351	282.883	0.15929	282.883	0.21578	282.883	0.18011	282.883	0.26338	282.883	0.33537	282.883	0.33293	282.883	0.43745	282.883	0.48479	282.883	0.0558	282.883	0.1142	282.883	0.16541
	283.784	0.06636	283.784	0.14798	283.784	0.1986	283.784	0.08374	283.784	0.15899	283.784	0.21547	283.784	0.17939	283.784	0.2625	283.784	0.33148	283.784	0.33212	283.784	0.43584	283.784	0.4843	283.784	0.0555	283.784	0.11417	283.784	0.16408
	284.685	0.0653	284.685	0.14926	284.685	0.20025	284.685	0.08327	284.685	0.15742	284.685	0.21558	284.685	0.17239	284.685	0.26593	284.685	0.32503	284.685	0.33562	284.685	0.43773	284.685	0.47953	284.685	0.0548	284.685	0.11274	284.685	0.16246
	285.586	0.06482	285.586	0.15103	285.586	0.19961	285.586	0.08268	285.586	0.15699	285.586	0.21671	285.586	0.17393	285.586	0.26123	285.586	0.33391	285.586	0.33523	285.586	0.43354	285.586	0.48042	285.586	0.0549	285.586	0.11264	285.586	0.16384
	286.486	0.06495	286.486	0.15078	286.486	0.19715	286.486	0.08244	286.486	0.15873	286.486	0.21574	286.486	0.17713	286.486	0.26495	286.486	0.3297	286.486	0.33347	286.486	0.43138	286.486	0.48496	286.486	0.05517	286.486	0.11311	286.486	0.1644
	287.387	0.06452	287.387	0.1511	287.387	0.19786	287.387	0.0831	287.387	0.15907	287.387	0.21616	287.387	0.17732	287.387	0.26358	287.387	0.33204	287.387	0.32806	287.387	0.43518	287.387	0.48316	287.387	0.05593	287.387	0.11152	287.387	0.16561
	288.288	0.06541	288.288	0.1514	288.288	0.19705	288.288	0.08243	288.288	0.15751	288.288	0.21679	288.288	0.17256	288.288	0.26272	288.288	0.33222	288.288	0.32568	288.288	0.43788	288.288	0.49345	288.288	0.05622	288.288	0.10998	288.288	0.16566
	289.189	0.06579	289.189	0.15211	289.189	0.19775	289.189	0.08248	289.189	0.1574	289.189	0.21717	289.189	0.17695	289.189	0.26705	289.189	0.33148	289.189	0.3264	289.189	0.44135	289.189	0.48951	289.189	0.05702	289.189	0.10967	289.189	0.16681
	290.09	0.06602	290.09	0.15383	290.09	0.19839	290.09	0.08341	290.09	0.15802	290.09	0.21711	290.09	0.17626	290.09	0.26447	290.09	0.33221	290.09	0.33315	290.09	0.43232	290.09	0.47934	290.09	0.0572	290.09	0.11007	290.09	0.16468
	290.991	0.06572	290.991	0.15403	290.991	0.19744	290.991	0.08374	290.991	0.15877	290.991	0.21726	290.991	0.17576	290.991	0.26368	290.991	0.33042	290.991	0.33597	290.991	0.43295	290.991	0.48614	290.991	0.05765	290.991	0.11001	290.991	0.16352
	291.892	0.06468	291.892	0.15339	291.892	0.19508	291.892	0.08347	291.892	0.15888	291.892	0.2171	291.892	0.17657	291.892	0.26196	291.892	0.32782	291.892	0.33443	291.892	0.44022	291.892	0.47995	291.892	0.05718	291.892	0.10973	291.892	0.16328
	292.793	0.06541	292.793	0.15266	292.793	0.19767	292.793	0.08282	292.793	0.15843	292.793	0.21759	292.793	0.17426	292.793	0.26425	292.793	0.32997	292.793	0.3313	292.793	0.44147	292.793	0.47726	292.793	0.05613	292.793	0.11229	292.793	0.16309
	293.694	0.06573	293.694	0.1545	293.694	0.19937	293.694	0.08292	293.694	0.15831	293.694	0.21609	293.694	0.17493	293.694	0.26336	293.694	0.33006	293.694	0.33703	293.694	0.43862	293.694	0.48141	293.694	0.05599	293.694	0.11336	293.694	0.16355
	294.595	0.06358	294.595	0.15428	294.595	0.19955	294.595	0.08296	294.595	0.15828	294.595	0.21604	294.595	0.17652	294.595	0.26301	294.595	0.32974	294.595	0.33299	294.595	0.4328	294.595	0.47687	294.595	0.05657	294.595	0.11363	294.595	0.16652
	295.495	0.06375	295.495	0.15291	295.495	0.19951	295.495	0.08258	295.495	0.15686	295.495	0.2173	295.495	0.17713	295.495	0.26403	295.495	0.33278	295.495	0.33037	295.495	0.43168	295.495	0.47756	295.495	0.05685	295.495	0.11492	295.495	0.16776
	296.396	0.06456	296.396	0.15199	296.396	0.19867	296.396	0.08239	296.396	0.15717	296.396	0.21629	296.396	0.177	296.396	0.26252	296.396	0.33057	296.396	0.32808	296.396	0.43491	296.396	0.48162	296.396	0.05715	296.396	0.11466	296.396	0.17146
	297.297	0.06561	297.297	0.15204	297.297	0.19927	297.297	0.08349	297.297	0.15777	297.297	0.21536	297.297	0.17582	297.297	0.26378	297.297	0.33091	297.297	0.32785	297.297	0.43376	297.297	0.48671	297.297	0.05744	297.297	0.11184	297.297	0.17013
	298.198	0.06607	298.198	0.15387	298.198	0.19951	298.198	0.08401	298.198	0.15759	298.198	0.21798	298.198	0.17624	298.198	0.26154	298.198	0.32976	298.198	0.32856	298.198	0.42627	298.198	0.47567	298.198	0.0588	298.198	0.11123	298.198	0.16709
	299.099	0.06493	299.099	0.1528	299.099	0.19852	299.099	0.08378	299.099	0.15814	299.099	0.21832	299.099	0.17742	299.099	0.26565	299.099	0.33104	299.099	0.33081	299.099	0.42625	299.099	0.47245	299.099	0.06035	299.099	0.11063	299.099	0.16431
	300	0.06541	300	0.15343	300	0.19935	300	0.0836	300	0.15691	300	0.21733	300	0.17399	300	0.263	300	0.32851	300	0.33041	300	0.4281	300	0.47815	300	0.06049	300	0.11064	300	0.16144
	300.901	0.06451	300.901	0.15244	300.901	0.19828	300.901	0.08287	300.901	0.15674	300.901	0.21697	300.901	0.17607	300.901	0.26507	300.901	0.32812	300.901	0.33102	300.901	0.43782	300.901	0.47619	300.901	0.06021	300.901	0.10995	300.901	0.1617
	301.802	0.06493	301.802	0.15311	301.802	0.19846	301.802	0.08229	301.802	0.15754	301.802	0.21728	301.802	0.17667	301.802	0.26365	301.802	0.32825	301.802	0.33088	301.802	0.43753	301.802	0.4678	301.802	0.06	301.802	0.11016	301.802	0.16116
	302.703	0.06487	302.703	0.15325	302.703	0.19897	302.703	0.08255	302.703	0.15751	302.703	0.21552	302.703	0.17649	302.703	0.26278	302.703	0.32888	302.703	0.33085	302.703	0.43229	302.703	0.47296	302.703	0.05921	302.703	0.11027	302.703	0.16209
	303.604	0.06542	303.604	0.15268	303.604	0.19764	303.604	0.08292	303.604	0.15783	303.604	0.21463	303.604	0.173	303.604	0.26431	303.604	0.32937	303.604	0.32665	303.604	0.43151	303.604	0.47967	303.604	0.0572	303.604	0.10989	303.604	0.16258
	304.505	0.06513	304.505	0.15168	304.505	0.19695	304.505	0.08263	304.505	0.15937	304.505	0.21705	304.505	0.17574	304.505	0.26084	304.505	0.32663	304.505	0.33175	304.505	0.42755	304.505	0.46927	304.505	0.05743	304.505	0.10969	304.505	0.16646
	305.405	0.06505	305.405	0.15249	305.405	0.19785	305.405	0.08334	305.405	0.15928	305.405	0.2171	305.405	0.17761	305.405	0.26189	305.405	0.32947	305.405	0.33356	305.405	0.43082	305.405	0.47251	305.405	0.05644	305.405	0.11017	305.405	0.16557
	306.306	0.06381	306.306	0.15139	306.306	0.19632	306.306	0.08288	306.306	0.15891	306.306	0.2166	306.306	0.17568	306.306	0.26373	306.306	0.33285	306.306	0.32879	306.306	0.43236	306.306	0.4686	306.306	0.05624	306.306	0.10958	306.306	0.16591
	307.207	0.06365	307.207	0.15139	307.207	0.19567	307.207	0.08283	307.207	0.15765	307.207	0.21757	307.207	0.17427	307.207	0.26431	307.207	0.33067	307.207	0.32801	307.207	0.43428	307.207	0.4721	307.207	0.05663	307.207	0.11045	307.207	0.16471
	308.108	0.0649	308.108	0.15262	308.108	0.19829	308.108	0.08275	308.108	0.15838	308.108	0.21611	308.108	0.1763	308.108	0.26342	308.108	0.33078	308.108	0.32959	308.108	0.433	308.108	0.46961	308.108	0.05649	308.108	0.11073	308.108	0.16477
	309.009	0.06503	309.009	0.15247	309.009	0.20033	309.009	0.08274	309.009	0.15802	309.009	0.21544	309.009	0.17523	309.009	0.26354	309.009	0.3303	309.009	0.3275	309.009	0.43464	309.009	0.47167	309.009	0.05684	309.009	0.1114	309.009	0.16622
	309.91	0.06655	309.91	0.15097	309.91	0.19865	309.91	0.08323	309.91	0.15682	309.91	0.21627	309.91	0.17457	309.91	0.26377	309.91	0.33148	309.91	0.33033	309.91	0.43318	309.91	0.46992	309.91	0.05744	309.91	0.11243	309.91	0.16516
	310.811	0.06562	310.811	0.15074	310.811	0.19707	310.811	0.08307	310.811	0.15693	310.811	0.21637	310.811	0.1768	310.811	0.26411	310.811	0.32972	310.811	0.32838	310.811	0.43162	310.811	0.47163	310.811	0.05797	310.811	0.11286	310.811	0.16549
	311.712	0.06385	311.712	0.1503	311.712	0.19725	311.712	0.08209	311.712	0.15766	311.712	0.21651	311.712	0.17584	311.712	0.26004	311.712	0.32852	311.712	0.32679	311.712	0.43025	311.712	0.48268	311.712	0.05828	311.712	0.11353	311.712	0.16496
	312.613	0.06599	312.613	0.14876	312.613	0.19805	312.613	0.08267	312.613	0.15815	312.613	0.21751	312.613	0.17436	312.613	0.26282	312.613	0.32979	312.613	0.32523	312.613	0.42634	312.613	0.48341	312.613	0.05816	312.613	0.11347	312.613	0.16445
	313.514	0.0658	313.514	0.14878	313.514	0.19653	313.514	0.08352	313.514	0.15811	313.514	0.21691	313.514	0.17542	313.514	0.26377	313.514	0.32963	313.514	0.32379	313.514	0.42343	313.514	0.47878	313.514	0.05989	313.514	0.11491	313.514	0.16266
	314.414	0.06591	314.414	0.14781	314.414	0.19499	314.414	0.08201	314.414	0.1583	314.414	0.21594	314.414	0.1765	314.414	0.263	314.414	0.32758	314.414	0.32478	314.414	0.42553	314.414	0.47077	314.414	0.05935	314.414	0.11639	314.414	0.16344
	315.315	0.06408	315.315	0.14694	315.315	0.19608	315.315	0.08175	315.315	0.15782	315.315	0.21642	315.315	0.17528	315.315	0.26224	315.315	0.32742	315.315	0.3213	315.315	0.42744	315.315	0.47654	315.315	0.05887	315.315	0.11567	315.315	0.16389
	316.216	0.06347	316.216	0.14763	316.216	0.19779	316.216	0.08224	316.216	0.15734	316.216	0.21707	316.216	0.17513	316.216	0.26052	316.216	0.32552	316.216	0.32185	316.216	0.41865	316.216	0.4786	316.216	0.05931	316.216	0.1149	316.216	0.16532
	317.117	0.06309	317.117	0.14825	317.117	0.19681	317.117	0.08239	317.117	0.1565	317.117	0.21657	317.117	0.178	317.117	0.26526	317.117	0.32852	317.117	0.32137	317.117	0.42229	317.117	0.48237	317.117	0.05964	317.117	0.11526	317.117	0.16682
	318.018	0.06262	318.018	0.14875	318.018	0.19695	318.018	0.08333	318.018	0.15637	318.018	0.2159	318.018	0.17322	318.018	0.26264	318.018	0.32851	318.018	0.32503	318.018	0.4255	318.018	0.4839	318.018	0.06063	318.018	0.11575	318.018	0.16579
	318.919	0.06356	318.919	0.14915	318.919	0.19712	318.919	0.08224	318.919	0.15785	318.919	0.21603	318.919	0.17687	318.919	0.26301	318.919	0.32664	318.919	0.32453	318.919	0.43126	318.919	0.4759	318.919	0.06048	318.919	0.11572	318.919	0.16576
	319.82	0.06435	319.82	0.15155	319.82	0.19582	319.82	0.08119	319.82	0.1575	319.82	0.21679	319.82	0.17517	319.82	0.26119	319.82	0.32619	319.82	0.32516	319.82	0.43488	319.82	0.46306	319.82	0.05975	319.82	0.11461	319.82	0.16434
	320.721	0.06476	320.721	0.15077	320.721	0.19615	320.721	0.08226	320.721	0.1574	320.721	0.21688	320.721	0.17603	320.721	0.26411	320.721	0.32721	320.721	0.32584	320.721	0.43181	320.721	0.46812	320.721	0.05946	320.721	0.11575	320.721	0.16359
	321.622	0.06456	321.622	0.15111	321.622	0.19629	321.622	0.08209	321.622	0.15771	321.622	0.21654	321.622	0.17299	321.622	0.26351	321.622	0.32937	321.622	0.32548	321.622	0.42942	321.622	0.47276	321.622	0.0584	321.622	0.11399	321.622	0.16338
	322.523	0.06354	322.523	0.15151	322.523	0.19578	322.523	0.08165	322.523	0.15856	322.523	0.21666	322.523	0.17808	322.523	0.26524	322.523	0.32747	322.523	0.32287	322.523	0.42603	322.523	0.47654	322.523	0.05814	322.523	0.11434	322.523	0.16337
	323.423	0.06409	323.423	0.15222	323.423	0.19834	323.423	0.08131	323.423	0.15875	323.423	0.21553	323.423	0.17676	323.423	0.26207	323.423	0.32827	323.423	0.31562	323.423	0.43086	323.423	0.48879	323.423	0.05848	323.423	0.11342	323.423	0.16178
	324.324	0.06543	324.324	0.15208	324.324	0.19809	324.324	0.08298	324.324	0.15878	324.324	0.2158	324.324	0.17621	324.324	0.26262	324.324	0.32995	324.324	0.32048	324.324	0.42716	324.324	0.4812	324.324	0.0571	324.324	0.11428	324.324	0.16271
	325.225	0.06607	325.225	0.15342	325.225	0.19656	325.225	0.08304	325.225	0.15815	325.225	0.21635	325.225	0.17689	325.225	0.26237	325.225	0.33068	325.225	0.32206	325.225	0.42673	325.225	0.47699	325.225	0.05729	325.225	0.11312	325.225	0.16249
	326.126	0.06601	326.126	0.15232	326.126	0.19558	326.126	0.08219	326.126	0.15722	326.126	0.21557	326.126	0.1713	326.126	0.26089	326.126	0.32721	326.126	0.31951	326.126	0.42456	326.126	0.4708	326.126	0.05635	326.126	0.11347	326.126	0.1649
	327.027	0.06597	327.027	0.15263	327.027	0.19638	327.027	0.08192	327.027	0.15694	327.027	0.21638	327.027	0.17412	327.027	0.26367	327.027	0.32809	327.027	0.32001	327.027	0.42544	327.027	0.46887	327.027	0.05649	327.027	0.1137	327.027	0.16425
	327.928	0.0648	327.928	0.15212	327.928	0.19701	327.928	0.08235	327.928	0.15678	327.928	0.21553	327.928	0.17719	327.928	0.26175	327.928	0.32642	327.928	0.31815	327.928	0.42347	327.928	0.46387	327.928	0.05655	327.928	0.11246	327.928	0.16466
	328.829	0.06546	328.829	0.15193	328.829	0.19667	328.829	0.0826	328.829	0.15701	328.829	0.21683	328.829	0.17556	328.829	0.26409	328.829	0.32696	328.829	0.32376	328.829	0.42373	328.829	0.46243	328.829	0.05603	328.829	0.11166	328.829	0.16238
	329.73	0.06474	329.73	0.15136	329.73	0.19612	329.73	0.08254	329.73	0.15676	329.73	0.21672	329.73	0.17371	329.73	0.26428	329.73	0.32696	329.73	0.32118	329.73	0.42552	329.73	0.45921	329.73	0.05587	329.73	0.11288	329.73	0.16165
	330.631	0.0632	330.631	0.15117	330.631	0.19582	330.631	0.08188	330.631	0.15668	330.631	0.21626	330.631	0.17293	330.631	0.2617	330.631	0.32879	330.631	0.32161	330.631	0.42644	330.631	0.46032	330.631	0.05533	330.631	0.11258	330.631	0.1609
	331.532	0.06281	331.532	0.15049	331.532	0.1953	331.532	0.0827	331.532	0.15713	331.532	0.21475	331.532	0.17519	331.532	0.26373	331.532	0.32732	331.532	0.32384	331.532	0.42545	331.532	0.46181	331.532	0.05537	331.532	0.11194	331.532	0.16266
	332.432	0.06274	332.432	0.15204	332.432	0.19743	332.432	0.08257	332.432	0.1572	332.432	0.21558	332.432	0.17511	332.432	0.26481	332.432	0.3266	332.432	0.32231	332.432	0.42475	332.432	0.47062	332.432	0.05579	332.432	0.11188	332.432	0.16148
	333.333	0.06483	333.333	0.15151	333.333	0.19728	333.333	0.08275	333.333	0.15734	333.333	0.21658	333.333	0.17555	333.333	0.26255	333.333	0.32484	333.333	0.32237	333.333	0.41737	333.333	0.47979	333.333	0.0561	333.333	0.11318	333.333	0.16378
	334.234	0.06472	334.234	0.15168	334.234	0.19857	334.234	0.08294	334.234	0.15724	334.234	0.21507	334.234	0.17635	334.234	0.26245	334.234	0.32542	334.234	0.321	334.234	0.4177	334.234	0.47907	334.234	0.0572	334.234	0.11417	334.234	0.16422
	335.135	0.06533	335.135	0.15111	335.135	0.19851	335.135	0.08291	335.135	0.15658	335.135	0.2143	335.135	0.17533	335.135	0.26087	335.135	0.32757	335.135	0.31548	335.135	0.42378	335.135	0.46704	335.135	0.05737	335.135	0.1143	335.135	0.16422
	336.036	0.06441	336.036	0.15083	336.036	0.19867	336.036	0.08375	336.036	0.15681	336.036	0.21683	336.036	0.17455	336.036	0.26269	336.036	0.32715	336.036	0.31912	336.036	0.41956	336.036	0.4624	336.036	0.05769	336.036	0.11356	336.036	0.1643
	336.937	0.06359	336.937	0.15093	336.937	0.19782	336.937	0.08322	336.937	0.15719	336.937	0.21717	336.937	0.17672	336.937	0.26461	336.937	0.32804	336.937	0.32525	336.937	0.41978	336.937	0.46082	336.937	0.05806	336.937	0.11405	336.937	0.16612
	337.838	0.06444	337.838	0.15	337.838	0.19708	337.838	0.08298	337.838	0.15636	337.838	0.21487	337.838	0.17722	337.838	0.26236	337.838	0.32811	337.838	0.31766	337.838	0.42165	337.838	0.46771	337.838	0.0588	337.838	0.11439	337.838	0.1661
	338.739	0.06488	338.739	0.14807	338.739	0.19812	338.739	0.0834	338.739	0.15656	338.739	0.21529	338.739	0.1734	338.739	0.26456	338.739	0.32703	338.739	0.31848	338.739	0.42064	338.739	0.46582	338.739	0.05825	338.739	0.11312	338.739	0.16461
	339.64	0.06331	339.64	0.14753	339.64	0.19662	339.64	0.08195	339.64	0.15651	339.64	0.21607	339.64	0.17568	339.64	0.26314	339.64	0.3273	339.64	0.31745	339.64	0.41967	339.64	0.46904	339.64	0.05821	339.64	0.1135	339.64	0.16327
	340.541	0.06294	340.541	0.14851	340.541	0.19729	340.541	0.0817	340.541	0.15702	340.541	0.21534	340.541	0.17541	340.541	0.26243	340.541	0.3266	340.541	0.31939	340.541	0.41901	340.541	0.46498	340.541	0.05793	340.541	0.11536	340.541	0.16163
	341.441	0.06337	341.441	0.14962	341.441	0.19764	341.441	0.08066	341.441	0.15606	341.441	0.21505	341.441	0.17417	341.441	0.26312	341.441	0.32763	341.441	0.3202	341.441	0.4223	341.441	0.46108	341.441	0.05702	341.441	0.11532	341.441	0.15894
	342.342	0.06504	342.342	0.15045	342.342	0.19569	342.342	0.08104	342.342	0.15554	342.342	0.21533	342.342	0.17552	342.342	0.26431	342.342	0.32602	342.342	0.32005	342.342	0.42378	342.342	0.45612	342.342	0.05722	342.342	0.11647	342.342	0.16108
	343.243	0.06478	343.243	0.15204	343.243	0.19634	343.243	0.08116	343.243	0.15654	343.243	0.21482	343.243	0.17389	343.243	0.26238	343.243	0.32661	343.243	0.32281	343.243	0.42427	343.243	0.46037	343.243	0.05752	343.243	0.11683	343.243	0.1609
	344.144	0.06435	344.144	0.15142	344.144	0.19629	344.144	0.08098	344.144	0.15724	344.144	0.21394	344.144	0.17524	344.144	0.26229	344.144	0.32564	344.144	0.31969	344.144	0.41524	344.144	0.46736	344.144	0.05715	344.144	0.11705	344.144	0.16232
	345.045	0.06287	345.045	0.15221	345.045	0.19659	345.045	0.08197	345.045	0.15709	345.045	0.21586	345.045	0.17608	345.045	0.26239	345.045	0.32567	345.045	0.32011	345.045	0.41665	345.045	0.47179	345.045	0.05732	345.045	0.11535	345.045	0.16487
	345.946	0.06406	345.946	0.1523	345.946	0.19539	345.946	0.08348	345.946	0.15647	345.946	0.21657	345.946	0.17155	345.946	0.26565	345.946	0.32332	345.946	0.31796	345.946	0.41801	345.946	0.46647	345.946	0.0585	345.946	0.1141	345.946	0.16727
	346.847	0.06641	346.847	0.15315	346.847	0.19675	346.847	0.08257	346.847	0.15721	346.847	0.21596	346.847	0.17229	346.847	0.26186	346.847	0.32502	346.847	0.31414	346.847	0.41762	346.847	0.46256	346.847	0.05956	346.847	0.11366	346.847	0.16717
	347.748	0.06573	347.748	0.15162	347.748	0.19623	347.748	0.08184	347.748	0.15639	347.748	0.21501	347.748	0.17516	347.748	0.26312	347.748	0.32577	347.748	0.31359	347.748	0.42019	347.748	0.46647	347.748	0.06116	347.748	0.11144	347.748	0.16692
	348.649	0.06417	348.649	0.15111	348.649	0.19543	348.649	0.08289	348.649	0.15586	348.649	0.21563	348.649	0.17697	348.649	0.26502	348.649	0.32548	348.649	0.3122	348.649	0.42291	348.649	0.45997	348.649	0.06119	348.649	0.11016	348.649	0.16749
	349.55	0.06399	349.55	0.14964	349.55	0.19555	349.55	0.08219	349.55	0.1569	349.55	0.21527	349.55	0.17215	349.55	0.26403	349.55	0.32448	349.55	0.31615	349.55	0.42446	349.55	0.46924	349.55	0.06221	349.55	0.1097	349.55	0.16713
	350.45	0.063	350.45	0.15032	350.45	0.19551	350.45	0.08237	350.45	0.15638	350.45	0.21438	350.45	0.17433	350.45	0.26504	350.45	0.32241	350.45	0.31623	350.45	0.41023	350.45	0.46748	350.45	0.06188	350.45	0.1095	350.45	0.16641
	351.351	0.06359	351.351	0.14983	351.351	0.19457	351.351	0.08216	351.351	0.15668	351.351	0.215	351.351	0.17491	351.351	0.26379	351.351	0.32516	351.351	0.31659	351.351	0.42303	351.351	0.46403	351.351	0.06078	351.351	0.1088	351.351	0.16586
	352.252	0.063	352.252	0.15079	352.252	0.19663	352.252	0.08149	352.252	0.15644	352.252	0.21476	352.252	0.1736	352.252	0.26336	352.252	0.32662	352.252	0.31271	352.252	0.42473	352.252	0.46482	352.252	0.06101	352.252	0.10898	352.252	0.16307
	353.153	0.06446	353.153	0.15012	353.153	0.19674	353.153	0.08212	353.153	0.15627	353.153	0.21564	353.153	0.17248	353.153	0.26372	353.153	0.32417	353.153	0.31383	353.153	0.41633	353.153	0.45577	353.153	0.0615	353.153	0.10903	353.153	0.16183
	354.054	0.06451	354.054	0.1496	354.054	0.19574	354.054	0.08151	354.054	0.15715	354.054	0.21514	354.054	0.17245	354.054	0.26174	354.054	0.32361	354.054	0.31855	354.054	0.42004	354.054	0.45801	354.054	0.06123	354.054	0.11007	354.054	0.16338
	354.955	0.0635	354.955	0.14853	354.955	0.19589	354.955	0.08162	354.955	0.15739	354.955	0.21393	354.955	0.17337	354.955	0.26102	354.955	0.32717	354.955	0.32234	354.955	0.41826	354.955	0.45791	354.955	0.0615	354.955	0.1111	354.955	0.1664
	355.856	0.06264	355.856	0.14756	355.856	0.19532	355.856	0.08211	355.856	0.1569	355.856	0.21441	355.856	0.17584	355.856	0.2617	355.856	0.32449	355.856	0.32275	355.856	0.41988	355.856	0.45912	355.856	0.06128	355.856	0.11023	355.856	0.16559
	356.757	0.06445	356.757	0.14727	356.757	0.19409	356.757	0.0824	356.757	0.15665	356.757	0.21455	356.757	0.17431	356.757	0.26389	356.757	0.32322	356.757	0.32001	356.757	0.41606	356.757	0.45349	356.757	0.06052	356.757	0.11113	356.757	0.16357
	357.658	0.06524	357.658	0.14776	357.658	0.19338	357.658	0.0823	357.658	0.15482	357.658	0.2155	357.658	0.1707	357.658	0.2604	357.658	0.32575	357.658	0.32094	357.658	0.42014	357.658	0.45834	357.658	0.06024	357.658	0.11156	357.658	0.16253
	358.559	0.06559	358.559	0.14854	358.559	0.19706	358.559	0.08189	358.559	0.15582	358.559	0.21486	358.559	0.1732	358.559	0.26287	358.559	0.32398	358.559	0.3204	358.559	0.42196	358.559	0.45403	358.559	0.06084	358.559	0.11177	358.559	0.16376
	359.459	0.06492	359.459	0.15028	359.459	0.19653	359.459	0.08129	359.459	0.15714	359.459	0.21442	359.459	0.17241	359.459	0.26308	359.459	0.32438	359.459	0.31863	359.459	0.42003	359.459	0.45705	359.459	0.0606	359.459	0.11349	359.459	0.16388
	360.36	0.06471	360.36	0.15183	360.36	0.19562	360.36	0.082	360.36	0.15705	360.36	0.21406	360.36	0.17419	360.36	0.2619	360.36	0.32558	360.36	0.31652	360.36	0.41233	360.36	0.45809	360.36	0.06056	360.36	0.11304	360.36	0.16401
	361.261	0.06464	361.261	0.15287	361.261	0.19321	361.261	0.08197	361.261	0.15631	361.261	0.21444	361.261	0.17336	361.261	0.26351	361.261	0.32396	361.261	0.31505	361.261	0.41591	361.261	0.46077	361.261	0.05966	361.261	0.11287	361.261	0.16501
	362.162	0.06432	362.162	0.1521	362.162	0.19435	362.162	0.08132	362.162	0.15655	362.162	0.21494	362.162	0.17564	362.162	0.26351	362.162	0.32578	362.162	0.312	362.162	0.41741	362.162	0.45912	362.162	0.05948	362.162	0.11357	362.162	0.16403
	363.063	0.06272	363.063	0.15133	363.063	0.19532	363.063	0.08227	363.063	0.15684	363.063	0.21551	363.063	0.17511	363.063	0.26293	363.063	0.32503	363.063	0.31011	363.063	0.42163	363.063	0.45705	363.063	0.06015	363.063	0.11315	363.063	0.16394
	363.964	0.0639	363.964	0.15082	363.964	0.19682	363.964	0.082	363.964	0.15691	363.964	0.21546	363.964	0.17291	363.964	0.26259	363.964	0.323	363.964	0.31295	363.964	0.41807	363.964	0.46267	363.964	0.05934	363.964	0.11363	363.964	0.16679
	364.865	0.06484	364.865	0.14947	364.865	0.19667	364.865	0.08124	364.865	0.1552	364.865	0.21343	364.865	0.17012	364.865	0.26253	364.865	0.32649	364.865	0.31751	364.865	0.41353	364.865	0.46716	364.865	0.05967	364.865	0.11313	364.865	0.16664
	365.766	0.06523	365.766	0.14941	365.766	0.19668	365.766	0.08194	365.766	0.15539	365.766	0.21485	365.766	0.17297	365.766	0.26545	365.766	0.325	365.766	0.31597	365.766	0.4125	365.766	0.45457	365.766	0.05908	365.766	0.11252	365.766	0.16584
	366.667	0.06519	366.667	0.14701	366.667	0.19573	366.667	0.08153	366.667	0.15594	366.667	0.21634	366.667	0.17093	366.667	0.26232	366.667	0.3225	366.667	0.319	366.667	0.41328	366.667	0.46859	366.667	0.05848	366.667	0.11295	366.667	0.16588
	367.568	0.06391	367.568	0.14738	367.568	0.19399	367.568	0.08125	367.568	0.15587	367.568	0.21534	367.568	0.17276	367.568	0.26252	367.568	0.32416	367.568	0.31727	367.568	0.41488	367.568	0.4576	367.568	0.05798	367.568	0.11188	367.568	0.16346
	368.468	0.06288	368.468	0.14884	368.468	0.19418	368.468	0.08289	368.468	0.15677	368.468	0.21489	368.468	0.17307	368.468	0.26213	368.468	0.32373	368.468	0.31668	368.468	0.41923	368.468	0.46695	368.468	0.05882	368.468	0.11298	368.468	0.16253
	369.369	0.06338	369.369	0.14799	369.369	0.19595	369.369	0.08256	369.369	0.15762	369.369	0.21476	369.369	0.1734	369.369	0.26259	369.369	0.32073	369.369	0.31407	369.369	0.4217	369.369	0.4634	369.369	0.06062	369.369	0.11234	369.369	0.16236
	370.27	0.06261	370.27	0.14841	370.27	0.19475	370.27	0.08144	370.27	0.15705	370.27	0.21567	370.27	0.1746	370.27	0.26476	370.27	0.32286	370.27	0.31117	370.27	0.41637	370.27	0.46084	370.27	0.06145	370.27	0.11289	370.27	0.16129
	371.171	0.06458	371.171	0.15024	371.171	0.19403	371.171	0.08102	371.171	0.15658	371.171	0.2147	371.171	0.17488	371.171	0.26075	371.171	0.32403	371.171	0.31228	371.171	0.41077	371.171	0.46231	371.171	0.06103	371.171	0.11193	371.171	0.16302
	372.072	0.0649	372.072	0.14959	372.072	0.1948	372.072	0.08085	372.072	0.15597	372.072	0.21391	372.072	0.17416	372.072	0.26438	372.072	0.32399	372.072	0.31152	372.072	0.40944	372.072	0.46157	372.072	0.06015	372.072	0.11194	372.072	0.16404
	372.973	0.0636	372.973	0.14957	372.973	0.1962	372.973	0.08255	372.973	0.15624	372.973	0.21381	372.973	0.17372	372.973	0.26279	372.973	0.32185	372.973	0.3119	372.973	0.41468	372.973	0.45419	372.973	0.05991	372.973	0.11201	372.973	0.16421
	373.874	0.06354	373.874	0.14844	373.874	0.19667	373.874	0.08223	373.874	0.15673	373.874	0.21416	373.874	0.17451	373.874	0.2611	373.874	0.32038	373.874	0.31797	373.874	0.41752	373.874	0.44382	373.874	0.05918	373.874	0.11142	373.874	0.16458
	374.775	0.06332	374.775	0.14977	374.775	0.19647	374.775	0.08157	374.775	0.1566	374.775	0.21374	374.775	0.17181	374.775	0.2606	374.775	0.32258	374.775	0.31508	374.775	0.41887	374.775	0.44689	374.775	0.05908	374.775	0.11152	374.775	0.16361
	375.676	0.06406	375.676	0.14978	375.676	0.19612	375.676	0.08217	375.676	0.15598	375.676	0.2149	375.676	0.17278	375.676	0.25949	375.676	0.32592	375.676	0.31053	375.676	0.41025	375.676	0.44866	375.676	0.05693	375.676	0.11174	375.676	0.16191
	376.577	0.06344	376.577	0.14981	376.577	0.19454	376.577	0.08188	376.577	0.15656	376.577	0.21455	376.577	0.17296	376.577	0.26413	376.577	0.32184	376.577	0.31314	376.577	0.41047	376.577	0.45322	376.577	0.05584	376.577	0.11223	376.577	0.1626
	377.477	0.06503	377.477	0.15005	377.477	0.19385	377.477	0.08164	377.477	0.15661	377.477	0.21217	377.477	0.17712	377.477	0.26139	377.477	0.32341	377.477	0.31589	377.477	0.41387	377.477	0.44419	377.477	0.05578	377.477	0.11297	377.477	0.1637
	378.378	0.06481	378.378	0.15182	378.378	0.19528	378.378	0.08171	378.378	0.15554	378.378	0.21368	378.378	0.17222	378.378	0.26178	378.378	0.32217	378.378	0.31768	378.378	0.41365	378.378	0.46285	378.378	0.05571	378.378	0.11384	378.378	0.16453
	379.279	0.0639	379.279	0.15063	379.279	0.19533	379.279	0.08194	379.279	0.15687	379.279	0.21501	379.279	0.1732	379.279	0.25954	379.279	0.32293	379.279	0.3151	379.279	0.41126	379.279	0.46416	379.279	0.05603	379.279	0.11453	379.279	0.16461
	380.18	0.06378	380.18	0.15196	380.18	0.19425	380.18	0.08158	380.18	0.15704	380.18	0.21616	380.18	0.17271	380.18	0.26021	380.18	0.32258	380.18	0.31299	380.18	0.41142	380.18	0.44929	380.18	0.05699	380.18	0.11628	380.18	0.16599
	381.081	0.06469	381.081	0.15277	381.081	0.19511	381.081	0.08199	381.081	0.15762	381.081	0.21529	381.081	0.1713	381.081	0.26066	381.081	0.32365	381.081	0.31479	381.081	0.41408	381.081	0.4422	381.081	0.05694	381.081	0.11591	381.081	0.1666
	381.982	0.0641	381.982	0.15311	381.982	0.1974	381.982	0.08175	381.982	0.15654	381.982	0.21307	381.982	0.1692	381.982	0.26173	381.982	0.32244	381.982	0.31141	381.982	0.40902	381.982	0.43399	381.982	0.05744	381.982	0.11563	381.982	0.16485
	382.883	0.0619	382.883	0.15263	382.883	0.19628	382.883	0.08209	382.883	0.15616	382.883	0.21291	382.883	0.17413	382.883	0.26057	382.883	0.32221	382.883	0.31307	382.883	0.40332	382.883	0.4449	382.883	0.05765	382.883	0.11587	382.883	0.16559
	383.784	0.06324	383.784	0.15409	383.784	0.19575	383.784	0.08108	383.784	0.1562	383.784	0.21304	383.784	0.174	383.784	0.26465	383.784	0.32459	383.784	0.31282	383.784	0.41161	383.784	0.44738	383.784	0.05795	383.784	0.1165	383.784	0.16556
	384.685	0.06391	384.685	0.15243	384.685	0.19481	384.685	0.08121	384.685	0.15573	384.685	0.21374	384.685	0.16987	384.685	0.25888	384.685	0.32367	384.685	0.31502	384.685	0.41471	384.685	0.44673	384.685	0.05862	384.685	0.11507	384.685	0.16382
	385.586	0.06278	385.586	0.15195	385.586	0.19395	385.586	0.0815	385.586	0.15646	385.586	0.21427	385.586	0.17079	385.586	0.26135	385.586	0.32284	385.586	0.30946	385.586	0.40291	385.586	0.46478	385.586	0.05853	385.586	0.11411	385.586	0.16494
	386.486	0.06396	386.486	0.15104	386.486	0.19341	386.486	0.08143	386.486	0.15616	386.486	0.21327	386.486	0.16841	386.486	0.26034	386.486	0.31966	386.486	0.30827	386.486	0.41504	386.486	0.46694	386.486	0.0589	386.486	0.11406	386.486	0.16424
	387.387	0.06469	387.387	0.14921	387.387	0.19448	387.387	0.08072	387.387	0.15619	387.387	0.21319	387.387	0.17126	387.387	0.26041	387.387	0.32166	387.387	0.30783	387.387	0.40782	387.387	0.4572	387.387	0.0598	387.387	0.11468	387.387	0.16385
	388.288	0.06455	388.288	0.14921	388.288	0.19506	388.288	0.08109	388.288	0.15593	388.288	0.21401	388.288	0.17464	388.288	0.25971	388.288	0.31925	388.288	0.30842	388.288	0.40625	388.288	0.44483	388.288	0.06017	388.288	0.11329	388.288	0.16617
	389.189	0.06321	389.189	0.14973	389.189	0.19584	389.189	0.08095	389.189	0.15559	389.189	0.21498	389.189	0.17047	389.189	0.26239	389.189	0.32129	389.189	0.30811	389.189	0.41105	389.189	0.46382	389.189	0.0597	389.189	0.11176	389.189	0.16269
	390.09	0.06338	390.09	0.15065	390.09	0.19466	390.09	0.08172	390.09	0.15559	390.09	0.21504	390.09	0.17345	390.09	0.26319	390.09	0.31927	390.09	0.30896	390.09	0.40913	390.09	0.45306	390.09	0.05916	390.09	0.11133	390.09	0.16197
	390.991	0.06376	390.991	0.15101	390.991	0.19528	390.991	0.08174	390.991	0.15561	390.991	0.2145	390.991	0.17195	390.991	0.26123	390.991	0.32224	390.991	0.30986	390.991	0.40163	390.991	0.44795	390.991	0.0587	390.991	0.11153	390.991	0.16436
	391.892	0.06337	391.892	0.15203	391.892	0.1942	391.892	0.08068	391.892	0.15568	391.892	0.21271	391.892	0.17144	391.892	0.26076	391.892	0.32112	391.892	0.31334	391.892	0.40931	391.892	0.44015	391.892	0.05903	391.892	0.11148	391.892	0.1639
	392.793	0.06393	392.793	0.15436	392.793	0.195	392.793	0.08015	392.793	0.15606	392.793	0.21385	392.793	0.1715	392.793	0.26222	392.793	0.32227	392.793	0.3155	392.793	0.41343	392.793	0.45044	392.793	0.05909	392.793	0.1115	392.793	0.16619
	393.694	0.06263	393.694	0.1555	393.694	0.19664	393.694	0.08107	393.694	0.15531	393.694	0.21509	393.694	0.17263	393.694	0.26254	393.694	0.32262	393.694	0.32297	393.694	0.4118	393.694	0.46145	393.694	0.05876	393.694	0.10999	393.694	0.16803
	394.595	0.06399	394.595	0.15302	394.595	0.19507	394.595	0.08191	394.595	0.15583	394.595	0.21415	394.595	0.17284	394.595	0.2598	394.595	0.32155	394.595	0.3131	394.595	0.41352	394.595	0.45918	394.595	0.05864	394.595	0.10992	394.595	0.16645
	395.495	0.06453	395.495	0.15045	395.495	0.19491	395.495	0.08149	395.495	0.15663	395.495	0.21354	395.495	0.17391	395.495	0.25896	395.495	0.32078	395.495	0.30781	395.495	0.41469	395.495	0.4675	395.495	0.05907	395.495	0.10986	395.495	0.16352
	396.396	0.06424	396.396	0.14944	396.396	0.1956	396.396	0.08137	396.396	0.15424	396.396	0.21451	396.396	0.17218	396.396	0.26376	396.396	0.32136	396.396	0.30894	396.396	0.40633	396.396	0.4519	396.396	0.0588	396.396	0.10958	396.396	0.16191
	397.297	0.06346	397.297	0.14911	397.297	0.19601	397.297	0.08115	397.297	0.15524	397.297	0.2143	397.297	0.17095	397.297	0.26005	397.297	0.31926	397.297	0.30868	397.297	0.41874	397.297	0.45039	397.297	0.05923	397.297	0.11003	397.297	0.16436
	398.198	0.06383	398.198	0.15125	398.198	0.19584	398.198	0.08113	398.198	0.15569	398.198	0.21368	398.198	0.17024	398.198	0.26253	398.198	0.32194	398.198	0.31386	398.198	0.41938	398.198	0.45839	398.198	0.05949	398.198	0.11045	398.198	0.16355
	399.099	0.06343	399.099	0.15223	399.099	0.19469	399.099	0.08105	399.099	0.15632	399.099	0.21414	399.099	0.17439	399.099	0.26532	399.099	0.31978	399.099	0.31239	399.099	0.40512	399.099	0.46527	399.099	0.05986	399.099	0.11137	399.099	0.16325
	400	0.06281	400	0.15201	400	0.19445	400	0.08116	400	0.15719	400	0.21472	400	0.17251	400	0.26186	400	0.32126	400	0.30806	400	0.4063	400	0.45796	400	0.05838	400	0.11092	400	0.16267
	400.901	0.0629	400.901	0.15032	400.901	0.19375	400.901	0.08079	400.901	0.15689	400.901	0.21392	400.901	0.1727	400.901	0.25979	400.901	0.31972	400.901	0.3059	400.901	0.40426	400.901	0.45407	400.901	0.0587	400.901	0.11293	400.901	0.16372
	401.802	0.06302	401.802	0.14854	401.802	0.19568	401.802	0.08118	401.802	0.15654	401.802	0.21433	401.802	0.17206	401.802	0.262	401.802	0.32182	401.802	0.31318	401.802	0.40382	401.802	0.4546	401.802	0.05835	401.802	0.11494	401.802	0.16374
	402.703	0.06261	402.703	0.14624	402.703	0.19597	402.703	0.08126	402.703	0.15505	402.703	0.21371	402.703	0.17229	402.703	0.25998	402.703	0.31568	402.703	0.3107	402.703	0.40115	402.703	0.4525	402.703	0.05814	402.703	0.1121	402.703	0.16454
	403.604	0.06328	403.604	0.14714	403.604	0.19556	403.604	0.08093	403.604	0.15425	403.604	0.21477	403.604	0.17153	403.604	0.26182	403.604	0.31978	403.604	0.31259	403.604	0.40463	403.604	0.44756	403.604	0.05797	403.604	0.11218	403.604	0.16356
	404.505	0.06365	404.505	0.14602	404.505	0.19441	404.505	0.08165	404.505	0.15447	404.505	0.21368	404.505	0.17288	404.505	0.26078	404.505	0.31904	404.505	0.31251	404.505	0.40656	404.505	0.44782	404.505	0.05767	404.505	0.11196	404.505	0.16749
	405.405	0.06312	405.405	0.14625	405.405	0.19518	405.405	0.08157	405.405	0.15633	405.405	0.21445	405.405	0.17291	405.405	0.26051	405.405	0.32462	405.405	0.31403	405.405	0.40132	405.405	0.45017	405.405	0.0562	405.405	0.11187	405.405	0.17049
	406.306	0.06236	406.306	0.14635	406.306	0.19648	406.306	0.08159	406.306	0.15742	406.306	0.21449	406.306	0.17469	406.306	0.25713	406.306	0.32231	406.306	0.30945	406.306	0.39698	406.306	0.45552	406.306	0.05534	406.306	0.11111	406.306	0.16852
	407.207	0.06123	407.207	0.14753	407.207	0.19496	407.207	0.08116	407.207	0.15722	407.207	0.21529	407.207	0.17093	407.207	0.26084	407.207	0.32233	407.207	0.31026	407.207	0.40511	407.207	0.4581	407.207	0.05631	407.207	0.1109	407.207	0.16648
	408.108	0.06132	408.108	0.14772	408.108	0.19345	408.108	0.08159	408.108	0.1565	408.108	0.21417	408.108	0.17306	408.108	0.26177	408.108	0.3244	408.108	0.31	408.108	0.40451	408.108	0.45279	408.108	0.05727	408.108	0.1139	408.108	0.16432
	409.009	0.06417	409.009	0.1482	409.009	0.194	409.009	0.0815	409.009	0.1563	409.009	0.21304	409.009	0.17429	409.009	0.26085	409.009	0.32102	409.009	0.31025	409.009	0.40762	409.009	0.45644	409.009	0.05793	409.009	0.11405	409.009	0.16723
	409.91	0.06354	409.91	0.14857	409.91	0.1936	409.91	0.08075	409.91	0.15523	409.91	0.21359	409.91	0.1698	409.91	0.25893	409.91	0.31977	409.91	0.30825	409.91	0.40802	409.91	0.45892	409.91	0.05849	409.91	0.11346	409.91	0.1682
	410.811	0.06385	410.811	0.14909	410.811	0.19208	410.811	0.08077	410.811	0.15603	410.811	0.21466	410.811	0.17123	410.811	0.26074	410.811	0.32113	410.811	0.31152	410.811	0.408	410.811	0.45263	410.811	0.05936	410.811	0.11332	410.811	0.16782
	411.712	0.06345	411.712	0.14878	411.712	0.19217	411.712	0.08141	411.712	0.15696	411.712	0.21435	411.712	0.17463	411.712	0.26292	411.712	0.32059	411.712	0.31009	411.712	0.41172	411.712	0.45015	411.712	0.06031	411.712	0.11205	411.712	0.16814
	412.613	0.06354	412.613	0.14768	412.613	0.19266	412.613	0.0809	412.613	0.15593	412.613	0.214	412.613	0.17387	412.613	0.25962	412.613	0.31884	412.613	0.30724	412.613	0.40273	412.613	0.44778	412.613	0.06072	412.613	0.11127	412.613	0.16646
	413.514	0.06427	413.514	0.14887	413.514	0.19277	413.514	0.08149	413.514	0.15568	413.514	0.21327	413.514	0.17286	413.514	0.26295	413.514	0.31901	413.514	0.30484	413.514	0.39445	413.514	0.4491	413.514	0.06175	413.514	0.11098	413.514	0.16655
	414.414	0.06453	414.414	0.14845	414.414	0.19437	414.414	0.08089	414.414	0.15645	414.414	0.21266	414.414	0.17015	414.414	0.26071	414.414	0.31954	414.414	0.30188	414.414	0.39913	414.414	0.45219	414.414	0.06039	414.414	0.11171	414.414	0.16474
	415.315	0.0632	415.315	0.1476	415.315	0.1935	415.315	0.08199	415.315	0.15579	415.315	0.2126	415.315	0.1751	415.315	0.26223	415.315	0.31359	415.315	0.30164	415.315	0.40404	415.315	0.44894	415.315	0.05908	415.315	0.11127	415.315	0.16482
	416.216	0.06255	416.216	0.14703	416.216	0.19398	416.216	0.08179	416.216	0.15582	416.216	0.21316	416.216	0.17214	416.216	0.26113	416.216	0.31914	416.216	0.3079	416.216	0.40131	416.216	0.456	416.216	0.05885	416.216	0.11066	416.216	0.16496
	417.117	0.0635	417.117	0.147	417.117	0.19442	417.117	0.08064	417.117	0.15606	417.117	0.21266	417.117	0.17136	417.117	0.25961	417.117	0.31945	417.117	0.30735	417.117	0.39728	417.117	0.44826	417.117	0.05778	417.117	0.11061	417.117	0.16726
	418.018	0.06261	418.018	0.14592	418.018	0.1946	418.018	0.08055	418.018	0.15514	418.018	0.21321	418.018	0.1732	418.018	0.26207	418.018	0.31926	418.018	0.3085	418.018	0.41066	418.018	0.4518	418.018	0.05693	418.018	0.11168	418.018	0.16463
	418.919	0.06225	418.919	0.1484	418.919	0.19312	418.919	0.08044	418.919	0.15518	418.919	0.21435	418.919	0.17579	418.919	0.26185	418.919	0.3201	418.919	0.30815	418.919	0.39971	418.919	0.44881	418.919	0.05715	418.919	0.11179	418.919	0.16446
	419.82	0.06335	419.82	0.14708	419.82	0.19506	419.82	0.0806	419.82	0.15396	419.82	0.21465	419.82	0.17072	419.82	0.26166	419.82	0.32021	419.82	0.31054	419.82	0.40056	419.82	0.45319	419.82	0.05731	419.82	0.11074	419.82	0.16119
	420.721	0.06428	420.721	0.1489	420.721	0.19481	420.721	0.08123	420.721	0.15491	420.721	0.21329	420.721	0.17355	420.721	0.26103	420.721	0.32285	420.721	0.30924	420.721	0.39965	420.721	0.44914	420.721	0.05754	420.721	0.11093	420.721	0.16237
	421.622	0.06322	421.622	0.14978	421.622	0.19436	421.622	0.08129	421.622	0.15616	421.622	0.21355	421.622	0.17355	421.622	0.26123	421.622	0.32096	421.622	0.30916	421.622	0.405	421.622	0.45227	421.622	0.05824	421.622	0.11097	421.622	0.16441
	422.523	0.06325	422.523	0.14974	422.523	0.19402	422.523	0.08112	422.523	0.15556	422.523	0.21323	422.523	0.17087	422.523	0.26005	422.523	0.32016	422.523	0.30357	422.523	0.40306	422.523	0.45376	422.523	0.0586	422.523	0.11197	422.523	0.16426
	423.423	0.06266	423.423	0.14931	423.423	0.19285	423.423	0.08103	423.423	0.15597	423.423	0.21366	423.423	0.17044	423.423	0.26315	423.423	0.3194	423.423	0.30525	423.423	0.3929	423.423	0.4457	423.423	0.05827	423.423	0.11142	423.423	0.16489
	424.324	0.06302	424.324	0.14892	424.324	0.19142	424.324	0.08045	424.324	0.15602	424.324	0.21391	424.324	0.17401	424.324	0.26512	424.324	0.3172	424.324	0.30525	424.324	0.39922	424.324	0.45355	424.324	0.05844	424.324	0.11147	424.324	0.16353
	425.225	0.06439	425.225	0.14789	425.225	0.1917	425.225	0.08047	425.225	0.15525	425.225	0.21351	425.225	0.17125	425.225	0.25937	425.225	0.31987	425.225	0.30373	425.225	0.40246	425.225	0.46247	425.225	0.05865	425.225	0.11264	425.225	0.16483
	426.126	0.06398	426.126	0.14696	426.126	0.19338	426.126	0.08015	426.126	0.15412	426.126	0.21505	426.126	0.17346	426.126	0.26	426.126	0.3179	426.126	0.30456	426.126	0.39906	426.126	0.44573	426.126	0.05821	426.126	0.11328	426.126	0.16442
	427.027	0.06322	427.027	0.14666	427.027	0.19435	427.027	0.08057	427.027	0.1544	427.027	0.21363	427.027	0.1734	427.027	0.26181	427.027	0.31918	427.027	0.30738	427.027	0.39352	427.027	0.45409	427.027	0.05765	427.027	0.11257	427.027	0.16556
	427.928	0.06392	427.928	0.14582	427.928	0.19379	427.928	0.0811	427.928	0.15388	427.928	0.21353	427.928	0.17282	427.928	0.26237	427.928	0.31774	427.928	0.30641	427.928	0.39804	427.928	0.44813	427.928	0.0569	427.928	0.11273	427.928	0.16563
	428.829	0.06541	428.829	0.14673	428.829	0.19198	428.829	0.08115	428.829	0.15481	428.829	0.21387	428.829	0.17295	428.829	0.26213	428.829	0.3171	428.829	0.30667	428.829	0.40064	428.829	0.44409	428.829	0.05698	428.829	0.11369	428.829	0.16611
	429.73	0.06482	429.73	0.14688	429.73	0.19225	429.73	0.08099	429.73	0.15486	429.73	0.21382	429.73	0.17209	429.73	0.25996	429.73	0.31731	429.73	0.3038	429.73	0.39593	429.73	0.45056	429.73	0.058	429.73	0.11269	429.73	0.16558
	430.631	0.06387	430.631	0.14815	430.631	0.19283	430.631	0.08116	430.631	0.15459	430.631	0.21385	430.631	0.17036	430.631	0.26308	430.631	0.31945	430.631	0.30745	430.631	0.39251	430.631	0.44654	430.631	0.05919	430.631	0.11186	430.631	0.16535
	431.532	0.06423	431.532	0.14762	431.532	0.19418	431.532	0.08059	431.532	0.15548	431.532	0.21357	431.532	0.17127	431.532	0.26139	431.532	0.31754	431.532	0.30823	431.532	0.39138	431.532	0.44657	431.532	0.05945	431.532	0.11133	431.532	0.16487
	432.432	0.06458	432.432	0.14759	432.432	0.19544	432.432	0.08124	432.432	0.15693	432.432	0.2125	432.432	0.1713	432.432	0.26076	432.432	0.32036	432.432	0.30956	432.432	0.39356	432.432	0.44395	432.432	0.05883	432.432	0.11094	432.432	0.16481
	433.333	0.06366	433.333	0.14984	433.333	0.19595	433.333	0.08124	433.333	0.15487	433.333	0.2119	433.333	0.16937	433.333	0.26076	433.333	0.32023	433.333	0.3094	433.333	0.40009	433.333	0.44572	433.333	0.05938	433.333	0.11128	433.333	0.1653
	434.234	0.06402	434.234	0.15023	434.234	0.19499	434.234	0.08021	434.234	0.15456	434.234	0.21264	434.234	0.16962	434.234	0.26071	434.234	0.31412	434.234	0.31018	434.234	0.40519	434.234	0.4492	434.234	0.05936	434.234	0.11176	434.234	0.16555
	435.135	0.06352	435.135	0.14992	435.135	0.19387	435.135	0.08017	435.135	0.15408	435.135	0.21319	435.135	0.1727	435.135	0.26209	435.135	0.31648	435.135	0.30934	435.135	0.40621	435.135	0.44758	435.135	0.05959	435.135	0.11221	435.135	0.16562
	436.036	0.06307	436.036	0.14808	436.036	0.19386	436.036	0.08018	436.036	0.1551	436.036	0.21387	436.036	0.17312	436.036	0.26226	436.036	0.31767	436.036	0.30514	436.036	0.40803	436.036	0.44976	436.036	0.05869	436.036	0.11156	436.036	0.16486
	436.937	0.0616	436.937	0.1489	436.937	0.19271	436.937	0.08063	436.937	0.15634	436.937	0.21379	436.937	0.16995	436.937	0.26013	436.937	0.32214	436.937	0.30402	436.937	0.40691	436.937	0.4504	436.937	0.05688	436.937	0.11186	436.937	0.16291
	437.838	0.06195	437.838	0.14869	437.838	0.1914	437.838	0.08137	437.838	0.15629	437.838	0.21414	437.838	0.16936	437.838	0.26119	437.838	0.31342	437.838	0.30173	437.838	0.38897	437.838	0.44198	437.838	0.05631	437.838	0.11139	437.838	0.16298
	438.739	0.06251	438.739	0.14845	438.739	0.19357	438.739	0.08159	438.739	0.15527	438.739	0.21334	438.739	0.17251	438.739	0.25903	438.739	0.31794	438.739	0.30024	438.739	0.40343	438.739	0.43683	438.739	0.05658	438.739	0.11079	438.739	0.16304
	439.64	0.06471	439.64	0.14761	439.64	0.19588	439.64	0.08139	439.64	0.15502	439.64	0.21407	439.64	0.17072	439.64	0.26277	439.64	0.31887	439.64	0.30467	439.64	0.39456	439.64	0.44068	439.64	0.05732	439.64	0.11	439.64	0.16215
	440.541	0.06519	440.541	0.14587	440.541	0.19474	440.541	0.08213	440.541	0.15558	440.541	0.21341	440.541	0.16931	440.541	0.26319	440.541	0.31557	440.541	0.30124	440.541	0.39264	440.541	0.44705	440.541	0.05653	440.541	0.10933	440.541	0.16302
	441.441	0.06251	441.441	0.14609	441.441	0.19238	441.441	0.08155	441.441	0.15593	441.441	0.21318	441.441	0.17574	441.441	0.25957	441.441	0.31744	441.441	0.30305	441.441	0.39074	441.441	0.43917	441.441	0.05655	441.441	0.10998	441.441	0.16338
	442.342	0.06231	442.342	0.14752	442.342	0.19072	442.342	0.08128	442.342	0.15611	442.342	0.21224	442.342	0.17286	442.342	0.26074	442.342	0.31949	442.342	0.30921	442.342	0.3986	442.342	0.44759	442.342	0.05635	442.342	0.11078	442.342	0.16352
	443.243	0.06378	443.243	0.14752	443.243	0.18964	443.243	0.08032	443.243	0.1558	443.243	0.21338	443.243	0.17297	443.243	0.26159	443.243	0.31904	443.243	0.30787	443.243	0.39688	443.243	0.44114	443.243	0.05619	443.243	0.11075	443.243	0.16505
	444.144	0.06509	444.144	0.14993	444.144	0.1915	444.144	0.08066	444.144	0.15482	444.144	0.21289	444.144	0.17121	444.144	0.26045	444.144	0.31766	444.144	0.31141	444.144	0.39366	444.144	0.44068	444.144	0.05636	444.144	0.11134	444.144	0.16612
	445.045	0.06387	445.045	0.15069	445.045	0.19359	445.045	0.08112	445.045	0.15494	445.045	0.21205	445.045	0.17622	445.045	0.25964	445.045	0.31705	445.045	0.31154	445.045	0.39449	445.045	0.44254	445.045	0.05652	445.045	0.11217	445.045	0.16665
	445.946	0.06529	445.946	0.15205	445.946	0.19304	445.946	0.08068	445.946	0.15546	445.946	0.2129	445.946	0.16924	445.946	0.26332	445.946	0.31675	445.946	0.3092	445.946	0.39642	445.946	0.44484	445.946	0.05627	445.946	0.11307	445.946	0.16727
	446.847	0.06398	446.847	0.15261	446.847	0.19257	446.847	0.08037	446.847	0.15616	446.847	0.21332	446.847	0.17139	446.847	0.2617	446.847	0.3152	446.847	0.30825	446.847	0.39575	446.847	0.43763	446.847	0.0565	446.847	0.11463	446.847	0.16473
	447.748	0.06384	447.748	0.15201	447.748	0.19316	447.748	0.08058	447.748	0.15582	447.748	0.21294	447.748	0.16962	447.748	0.26104	447.748	0.31856	447.748	0.30736	447.748	0.39761	447.748	0.43561	447.748	0.05701	447.748	0.11372	447.748	0.16462
	448.649	0.06548	448.649	0.15426	448.649	0.19371	448.649	0.08074	448.649	0.1549	448.649	0.21305	448.649	0.16908	448.649	0.26301	448.649	0.31635	448.649	0.30918	448.649	0.39727	448.649	0.43823	448.649	0.05833	448.649	0.11351	448.649	0.16493
	449.55	0.06506	449.55	0.15276	449.55	0.19302	449.55	0.08105	449.55	0.15506	449.55	0.2141	449.55	0.17026	449.55	0.25967	449.55	0.31694	449.55	0.30749	449.55	0.39632	449.55	0.45014	449.55	0.05998	449.55	0.11318	449.55	0.16804
	450.45	0.06331	450.45	0.1518	450.45	0.19138	450.45	0.08185	450.45	0.15469	450.45	0.21302	450.45	0.17596	450.45	0.25958	450.45	0.31703	450.45	0.30172	450.45	0.39601	450.45	0.44524	450.45	0.06086	450.45	0.11297	450.45	0.16608
	451.351	0.06414	451.351	0.15248	451.351	0.191	451.351	0.08254	451.351	0.15484	451.351	0.21307	451.351	0.17036	451.351	0.26314	451.351	0.31704	451.351	0.30263	451.351	0.40429	451.351	0.44854	451.351	0.06145	451.351	0.11221	451.351	0.16637
	452.252	0.06493	452.252	0.15183	452.252	0.1929	452.252	0.08174	452.252	0.15515	452.252	0.21282	452.252	0.17297	452.252	0.26259	452.252	0.31789	452.252	0.30055	452.252	0.39745	452.252	0.45672	452.252	0.06162	452.252	0.11141	452.252	0.16591
	453.153	0.06356	453.153	0.15133	453.153	0.19346	453.153	0.08098	453.153	0.15464	453.153	0.21191	453.153	0.17059	453.153	0.26016	453.153	0.31742	453.153	0.30126	453.153	0.39107	453.153	0.44612	453.153	0.06231	453.153	0.11187	453.153	0.16518
	454.054	0.06286	454.054	0.1526	454.054	0.19048	454.054	0.08187	454.054	0.15463	454.054	0.21365	454.054	0.17116	454.054	0.26117	454.054	0.31768	454.054	0.30034	454.054	0.3944	454.054	0.44881	454.054	0.06304	454.054	0.11217	454.054	0.16275
	454.955	0.06247	454.955	0.1507	454.955	0.19091	454.955	0.08114	454.955	0.15471	454.955	0.21456	454.955	0.17048	454.955	0.25928	454.955	0.31441	454.955	0.30296	454.955	0.39626	454.955	0.44565	454.955	0.06255	454.955	0.11309	454.955	0.16313
	455.856	0.06187	455.856	0.15033	455.856	0.19203	455.856	0.0813	455.856	0.15457	455.856	0.21211	455.856	0.17145	455.856	0.25847	455.856	0.31993	455.856	0.30419	455.856	0.39818	455.856	0.43156	455.856	0.06223	455.856	0.11263	455.856	0.16407
	456.757	0.06276	456.757	0.15168	456.757	0.19114	456.757	0.08115	456.757	0.15464	456.757	0.21263	456.757	0.17282	456.757	0.26289	456.757	0.31666	456.757	0.30394	456.757	0.39961	456.757	0.43941	456.757	0.0621	456.757	0.11243	456.757	0.16316
	457.658	0.06386	457.658	0.15122	457.658	0.19226	457.658	0.0807	457.658	0.1555	457.658	0.21367	457.658	0.17154	457.658	0.26473	457.658	0.31581	457.658	0.30627	457.658	0.39444	457.658	0.4423	457.658	0.06135	457.658	0.1138	457.658	0.16393
	458.559	0.06371	458.559	0.15025	458.559	0.1924	458.559	0.08091	458.559	0.155	458.559	0.21353	458.559	0.17281	458.559	0.26381	458.559	0.31486	458.559	0.30484	458.559	0.40119	458.559	0.44842	458.559	0.06113	458.559	0.1143	458.559	0.16402
	459.459	0.06418	459.459	0.15027	459.459	0.19123	459.459	0.08144	459.459	0.15471	459.459	0.21352	459.459	0.1754	459.459	0.26269	459.459	0.31607	459.459	0.3042	459.459	0.39414	459.459	0.44336	459.459	0.06135	459.459	0.1144	459.459	0.16354
	460.36	0.06385	460.36	0.14982	460.36	0.19248	460.36	0.08116	460.36	0.15475	460.36	0.21219	460.36	0.17054	460.36	0.26115	460.36	0.31646	460.36	0.29965	460.36	0.38591	460.36	0.44218	460.36	0.06137	460.36	0.11386	460.36	0.16582
	461.261	0.06337	461.261	0.14942	461.261	0.19257	461.261	0.08101	461.261	0.15314	461.261	0.21213	461.261	0.16963	461.261	0.26054	461.261	0.31515	461.261	0.30025	461.261	0.40164	461.261	0.44598	461.261	0.06082	461.261	0.11346	461.261	0.16506
	462.162	0.06328	462.162	0.14833	462.162	0.19334	462.162	0.08049	462.162	0.15219	462.162	0.21293	462.162	0.16786	462.162	0.26387	462.162	0.31554	462.162	0.30382	462.162	0.38874	462.162	0.44213	462.162	0.06044	462.162	0.1141	462.162	0.1658
	463.063	0.06224	463.063	0.14859	463.063	0.19108	463.063	0.081	463.063	0.1532	463.063	0.21395	463.063	0.16772	463.063	0.26118	463.063	0.31646	463.063	0.30672	463.063	0.3957	463.063	0.43507	463.063	0.05996	463.063	0.11468	463.063	0.16744
	463.964	0.06258	463.964	0.14888	463.964	0.19087	463.964	0.08145	463.964	0.15387	463.964	0.21372	463.964	0.17025	463.964	0.26043	463.964	0.31475	463.964	0.3097	463.964	0.39076	463.964	0.4252	463.964	0.05989	463.964	0.11428	463.964	0.16743
	464.865	0.06302	464.865	0.14832	464.865	0.19178	464.865	0.08007	464.865	0.15433	464.865	0.21266	464.865	0.16991	464.865	0.25977	464.865	0.3181	464.865	0.3085	464.865	0.39078	464.865	0.43036	464.865	0.06067	464.865	0.11336	464.865	0.16768
	465.766	0.06341	465.766	0.14825	465.766	0.19341	465.766	0.07954	465.766	0.15402	465.766	0.21396	465.766	0.16876	465.766	0.25845	465.766	0.31696	465.766	0.30069	465.766	0.39707	465.766	0.43509	465.766	0.06205	465.766	0.11473	465.766	0.16596
	466.667	0.06399	466.667	0.14815	466.667	0.1933	466.667	0.0805	466.667	0.154	466.667	0.21436	466.667	0.16982	466.667	0.26071	466.667	0.31718	466.667	0.29843	466.667	0.38795	466.667	0.43779	466.667	0.06231	466.667	0.11477	466.667	0.16511
	467.568	0.06322	467.568	0.14799	467.568	0.19276	467.568	0.08092	467.568	0.15529	467.568	0.21404	467.568	0.17066	467.568	0.26074	467.568	0.31633	467.568	0.29837	467.568	0.39051	467.568	0.43643	467.568	0.06267	467.568	0.11483	467.568	0.16539
	468.468	0.06324	468.468	0.14753	468.468	0.19353	468.468	0.08166	468.468	0.15479	468.468	0.2135	468.468	0.17514	468.468	0.26204	468.468	0.31716	468.468	0.2967	468.468	0.39636	468.468	0.44513	468.468	0.06346	468.468	0.11388	468.468	0.16444
	469.369	0.06303	469.369	0.14815	469.369	0.1944	469.369	0.08229	469.369	0.15504	469.369	0.2129	469.369	0.17158	469.369	0.25858	469.369	0.31858	469.369	0.29609	469.369	0.39434	469.369	0.43564	469.369	0.06325	469.369	0.11354	469.369	0.16435
	470.27	0.06227	470.27	0.14798	470.27	0.19186	470.27	0.08165	470.27	0.15584	470.27	0.21207	470.27	0.16796	470.27	0.2641	470.27	0.31771	470.27	0.29736	470.27	0.39118	470.27	0.43569	470.27	0.06313	470.27	0.11321	470.27	0.16474
	471.171	0.06419	471.171	0.14704	471.171	0.19194	471.171	0.08053	471.171	0.15503	471.171	0.21357	471.171	0.16897	471.171	0.26251	471.171	0.31728	471.171	0.30218	471.171	0.39252	471.171	0.43182	471.171	0.063	471.171	0.11394	471.171	0.16418
	472.072	0.06517	472.072	0.14635	472.072	0.19296	472.072	0.07977	472.072	0.15418	472.072	0.21323	472.072	0.16976	472.072	0.26227	472.072	0.3168	472.072	0.29758	472.072	0.39029	472.072	0.43944	472.072	0.06261	472.072	0.11425	472.072	0.16179
	472.973	0.06424	472.973	0.14582	472.973	0.19198	472.973	0.08076	472.973	0.15435	472.973	0.2121	472.973	0.17025	472.973	0.25991	472.973	0.3154	472.973	0.29498	472.973	0.39138	472.973	0.43732	472.973	0.06182	472.973	0.11495	472.973	0.1613
	473.874	0.06485	473.874	0.14618	473.874	0.19252	473.874	0.08109	473.874	0.15367	473.874	0.21173	473.874	0.17261	473.874	0.26193	473.874	0.31677	473.874	0.29368	473.874	0.39834	473.874	0.44317	473.874	0.06107	473.874	0.11659	473.874	0.16218
	474.775	0.06388	474.775	0.14566	474.775	0.19216	474.775	0.08062	474.775	0.15382	474.775	0.21333	474.775	0.17074	474.775	0.26183	474.775	0.31824	474.775	0.29655	474.775	0.38917	474.775	0.44778	474.775	0.05993	474.775	0.11409	474.775	0.16476
	475.676	0.06311	475.676	0.14589	475.676	0.19209	475.676	0.08114	475.676	0.15373	475.676	0.21396	475.676	0.16978	475.676	0.26247	475.676	0.31549	475.676	0.29877	475.676	0.38606	475.676	0.43836	475.676	0.0589	475.676	0.11541	475.676	0.16451
	476.577	0.06435	476.577	0.14647	476.577	0.19277	476.577	0.0815	476.577	0.15377	476.577	0.21382	476.577	0.16977	476.577	0.26221	476.577	0.31556	476.577	0.29909	476.577	0.38862	476.577	0.44207	476.577	0.05852	476.577	0.11647	476.577	0.16364
	477.477	0.06509	477.477	0.14615	477.477	0.19208	477.477	0.08107	477.477	0.15417	477.477	0.21197	477.477	0.16826	477.477	0.26229	477.477	0.31532	477.477	0.30357	477.477	0.39492	477.477	0.44239	477.477	0.05797	477.477	0.11581	477.477	0.1648
	478.378	0.06371	478.378	0.14618	478.378	0.19245	478.378	0.08222	478.378	0.15362	478.378	0.21069	478.378	0.16875	478.378	0.25925	478.378	0.31735	478.378	0.30725	478.378	0.39656	478.378	0.43529	478.378	0.05726	478.378	0.11581	478.378	0.16459
	479.279	0.06295	479.279	0.14633	479.279	0.19275	479.279	0.08104	479.279	0.15334	479.279	0.21092	479.279	0.16974	479.279	0.26075	479.279	0.31615	479.279	0.30027	479.279	0.38805	479.279	0.44351	479.279	0.05689	479.279	0.11478	479.279	0.1658
	480.18	0.06187	480.18	0.14585	480.18	0.19251	480.18	0.08056	480.18	0.15323	480.18	0.21059	480.18	0.17074	480.18	0.25968	480.18	0.31695	480.18	0.29507	480.18	0.39129	480.18	0.44384	480.18	0.05601	480.18	0.11466	480.18	0.16608
	481.081	0.06214	481.081	0.14706	481.081	0.19124	481.081	0.0811	481.081	0.15419	481.081	0.2113	481.081	0.17218	481.081	0.2611	481.081	0.31616	481.081	0.29581	481.081	0.39139	481.081	0.44319	481.081	0.05634	481.081	0.11588	481.081	0.16616
	481.982	0.06296	481.982	0.14686	481.982	0.19264	481.982	0.08108	481.982	0.15465	481.982	0.21143	481.982	0.16978	481.982	0.25971	481.982	0.31631	481.982	0.30006	481.982	0.3924	481.982	0.43205	481.982	0.05655	481.982	0.11471	481.982	0.16503
	482.883	0.06495	482.883	0.14692	482.883	0.19219	482.883	0.08125	482.883	0.15399	482.883	0.21164	482.883	0.16885	482.883	0.26315	482.883	0.31697	482.883	0.3005	482.883	0.39328	482.883	0.4278	482.883	0.05928	482.883	0.1129	482.883	0.16571
	483.784	0.06445	483.784	0.14582	483.784	0.19219	483.784	0.08137	483.784	0.15387	483.784	0.21228	483.784	0.16994	483.784	0.26041	483.784	0.31501	483.784	0.30134	483.784	0.39045	483.784	0.43962	483.784	0.05981	483.784	0.11246	483.784	0.16501
	484.685	0.06346	484.685	0.14684	484.685	0.19301	484.685	0.08029	484.685	0.15457	484.685	0.21313	484.685	0.17263	484.685	0.26033	484.685	0.31338	484.685	0.30092	484.685	0.38964	484.685	0.44725	484.685	0.05954	484.685	0.11183	484.685	0.16449
	485.586	0.06288	485.586	0.1469	485.586	0.19098	485.586	0.08085	485.586	0.15462	485.586	0.21303	485.586	0.17164	485.586	0.26213	485.586	0.31628	485.586	0.301	485.586	0.38924	485.586	0.43912	485.586	0.06072	485.586	0.11165	485.586	0.16427
	486.486	0.06406	486.486	0.14647	486.486	0.1911	486.486	0.08114	486.486	0.15434	486.486	0.21325	486.486	0.17497	486.486	0.26045	486.486	0.31698	486.486	0.29959	486.486	0.38908	486.486	0.44627	486.486	0.06233	486.486	0.11289	486.486	0.1666
	487.387	0.06486	487.387	0.14416	487.387	0.19264	487.387	0.08038	487.387	0.1544	487.387	0.21254	487.387	0.17138	487.387	0.26041	487.387	0.31496	487.387	0.29504	487.387	0.38964	487.387	0.43696	487.387	0.06215	487.387	0.11273	487.387	0.16597
	488.288	0.0646	488.288	0.14321	488.288	0.19156	488.288	0.08078	488.288	0.15388	488.288	0.21354	488.288	0.17162	488.288	0.26389	488.288	0.31443	488.288	0.30315	488.288	0.38891	488.288	0.438	488.288	0.06308	488.288	0.11295	488.288	0.16587
	489.189	0.06326	489.189	0.14531	489.189	0.18839	489.189	0.08112	489.189	0.15306	489.189	0.21228	489.189	0.17308	489.189	0.26218	489.189	0.31684	489.189	0.30531	489.189	0.39312	489.189	0.44829	489.189	0.0622	489.189	0.11413	489.189	0.16517
	490.09	0.06437	490.09	0.14482	490.09	0.1889	490.09	0.08095	490.09	0.15338	490.09	0.21228	490.09	0.17207	490.09	0.25986	490.09	0.31258	490.09	0.30824	490.09	0.3936	490.09	0.43224	490.09	0.06045	490.09	0.114	490.09	0.16488
	490.991	0.06363	490.991	0.14745	490.991	0.19002	490.991	0.08143	490.991	0.15447	490.991	0.212	490.991	0.16973	490.991	0.26166	490.991	0.31307	490.991	0.304	490.991	0.38924	490.991	0.42412	490.991	0.05946	490.991	0.11327	490.991	0.16547
	491.892	0.06317	491.892	0.14845	491.892	0.19116	491.892	0.08144	491.892	0.15497	491.892	0.21135	491.892	0.17348	491.892	0.26376	491.892	0.31805	491.892	0.2983	491.892	0.38956	491.892	0.42482	491.892	0.05933	491.892	0.1131	491.892	0.16587
	492.793	0.06321	492.793	0.14789	492.793	0.1914	492.793	0.08123	492.793	0.15521	492.793	0.21184	492.793	0.17008	492.793	0.26074	492.793	0.31445	492.793	0.2919	492.793	0.39009	492.793	0.4435	492.793	0.05919	492.793	0.11313	492.793	0.16636
	493.694	0.06389	493.694	0.14847	493.694	0.19206	493.694	0.08178	493.694	0.15459	493.694	0.21192	493.694	0.17631	493.694	0.26228	493.694	0.31585	493.694	0.29266	493.694	0.39039	493.694	0.43008	493.694	0.06012	493.694	0.11293	493.694	0.16624
	494.595	0.06356	494.595	0.14856	494.595	0.19178	494.595	0.08066	494.595	0.15412	494.595	0.21229	494.595	0.16964	494.595	0.26171	494.595	0.31469	494.595	0.29018	494.595	0.39256	494.595	0.43806	494.595	0.06061	494.595	0.11356	494.595	0.16656
	495.495	0.0634	495.495	0.14911	495.495	0.19009	495.495	0.08033	495.495	0.15454	495.495	0.21218	495.495	0.16484	495.495	0.2611	495.495	0.31794	495.495	0.29441	495.495	0.38966	495.495	0.44255	495.495	0.06138	495.495	0.11509	495.495	0.16448
	496.396	0.0628	496.396	0.14729	496.396	0.19099	496.396	0.07968	496.396	0.15373	496.396	0.21254	496.396	0.16871	496.396	0.26161	496.396	0.31474	496.396	0.29551	496.396	0.3899	496.396	0.4325	496.396	0.06349	496.396	0.11438	496.396	0.16395
	497.297	0.06239	497.297	0.14936	497.297	0.19113	497.297	0.07966	497.297	0.1541	497.297	0.21306	497.297	0.17491	497.297	0.25961	497.297	0.31326	497.297	0.29932	497.297	0.3891	497.297	0.43116	497.297	0.06469	497.297	0.11532	497.297	0.16176
	498.198	0.06259	498.198	0.14948	498.198	0.19048	498.198	0.08025	498.198	0.15453	498.198	0.21334	498.198	0.16765	498.198	0.2604	498.198	0.31513	498.198	0.29793	498.198	0.3863	498.198	0.4354	498.198	0.06476	498.198	0.1159	498.198	0.16224
	499.099	0.06409	499.099	0.14919	499.099	0.18858	499.099	0.07981	499.099	0.15456	499.099	0.21241	499.099	0.16859	499.099	0.26286	499.099	0.31157	499.099	0.2964	499.099	0.38794	499.099	0.41979	499.099	0.06566	499.099	0.1147	499.099	0.16549
	500	0.06433	500	0.14915	500	0.18946	500	0.0801	500	0.15407	500	0.21246	500	0.17242	500	0.2649	500	0.31401	500	0.30045	500	0.38455	500	0.42028	500	0.06557	500	0.11338	500	0.16521
	500.901	0.06382	500.901	0.14782	500.901	0.1899	500.901	0.08061	500.901	0.15433	500.901	0.21174	500.901	0.16751	500.901	0.26093	500.901	0.31124	500.901	0.2986	500.901	0.3885	500.901	0.42529	500.901	0.06542	500.901	0.11257	500.901	0.16478
	501.802	0.06378	501.802	0.14749	501.802	0.18943	501.802	0.08085	501.802	0.15321	501.802	0.21176	501.802	0.16919	501.802	0.2645	501.802	0.31287	501.802	0.29899	501.802	0.38808	501.802	0.42053	501.802	0.06338	501.802	0.11441	501.802	0.16424
	502.703	0.06346	502.703	0.14758	502.703	0.19011	502.703	0.0803	502.703	0.15311	502.703	0.21212	502.703	0.16947	502.703	0.26196	502.703	0.31576	502.703	0.29605	502.703	0.39459	502.703	0.41873	502.703	0.06317	502.703	0.11419	502.703	0.16323
	503.604	0.06162	503.604	0.14785	503.604	0.19071	503.604	0.07977	503.604	0.1523	503.604	0.2123	503.604	0.17111	503.604	0.26194	503.604	0.31438	503.604	0.29906	503.604	0.39411	503.604	0.44392	503.604	0.06376	503.604	0.11528	503.604	0.16349
	504.505	0.06165	504.505	0.1476	504.505	0.18926	504.505	0.08101	504.505	0.15314	504.505	0.21284	504.505	0.17418	504.505	0.26366	504.505	0.31411	504.505	0.29992	504.505	0.38969	504.505	0.44162	504.505	0.06236	504.505	0.11537	504.505	0.1628
	505.405	0.06157	505.405	0.14664	505.405	0.18983	505.405	0.08227	505.405	0.15332	505.405	0.21253	505.405	0.17067	505.405	0.26376	505.405	0.31436	505.405	0.29673	505.405	0.38703	505.405	0.43274	505.405	0.06065	505.405	0.11684	505.405	0.16308
	506.306	0.06279	506.306	0.1466	506.306	0.19185	506.306	0.08134	506.306	0.15333	506.306	0.21119	506.306	0.16673	506.306	0.26333	506.306	0.3137	506.306	0.29968	506.306	0.38843	506.306	0.42489	506.306	0.06099	506.306	0.11819	506.306	0.1632
	507.207	0.06273	507.207	0.14664	507.207	0.19105	507.207	0.0804	507.207	0.1539	507.207	0.21154	507.207	0.16857	507.207	0.26087	507.207	0.31495	507.207	0.2986	507.207	0.38888	507.207	0.43397	507.207	0.06073	507.207	0.11704	507.207	0.16308
	508.108	0.06157	508.108	0.14685	508.108	0.19169	508.108	0.08047	508.108	0.15438	508.108	0.2116	508.108	0.17382	508.108	0.26544	508.108	0.31578	508.108	0.29991	508.108	0.38471	508.108	0.43241	508.108	0.06162	508.108	0.11632	508.108	0.16275
	509.009	0.06209	509.009	0.14756	509.009	0.19172	509.009	0.08026	509.009	0.15442	509.009	0.21198	509.009	0.17174	509.009	0.26208	509.009	0.31316	509.009	0.30274	509.009	0.38647	509.009	0.42723	509.009	0.0613	509.009	0.11616	509.009	0.16308
	509.91	0.06372	509.91	0.1464	509.91	0.19238	509.91	0.08057	509.91	0.15432	509.91	0.21139	509.91	0.16919	509.91	0.25962	509.91	0.31542	509.91	0.29861	509.91	0.38479	509.91	0.43333	509.91	0.06024	509.91	0.11522	509.91	0.16408
	510.811	0.06426	510.811	0.14645	510.811	0.19256	510.811	0.08041	510.811	0.15346	510.811	0.20988	510.811	0.17253	510.811	0.26233	510.811	0.31554	510.811	0.29427	510.811	0.38366	510.811	0.43786	510.811	0.06026	510.811	0.11285	510.811	0.16466
	511.712	0.06408	511.712	0.14636	511.712	0.19341	511.712	0.08115	511.712	0.15292	511.712	0.21169	511.712	0.17122	511.712	0.26259	511.712	0.3117	511.712	0.29187	511.712	0.38258	511.712	0.43256	511.712	0.06081	511.712	0.11388	511.712	0.16426
	512.613	0.06292	512.613	0.1462	512.613	0.1895	512.613	0.08042	512.613	0.15414	512.613	0.21203	512.613	0.16756	512.613	0.26163	512.613	0.31274	512.613	0.29071	512.613	0.38089	512.613	0.43771	512.613	0.06034	512.613	0.11375	512.613	0.16459
	513.514	0.0626	513.514	0.14628	513.514	0.18888	513.514	0.08037	513.514	0.15443	513.514	0.21155	513.514	0.16922	513.514	0.26224	513.514	0.31052	513.514	0.29608	513.514	0.37975	513.514	0.43052	513.514	0.05919	513.514	0.11369	513.514	0.16663
	514.414	0.06323	514.414	0.14646	514.414	0.18964	514.414	0.08138	514.414	0.15452	514.414	0.21288	514.414	0.16921	514.414	0.26339	514.414	0.3113	514.414	0.30063	514.414	0.38034	514.414	0.42985	514.414	0.05803	514.414	0.11301	514.414	0.165
	515.315	0.06354	515.315	0.14833	515.315	0.19113	515.315	0.08052	515.315	0.154	515.315	0.21265	515.315	0.16968	515.315	0.26262	515.315	0.31193	515.315	0.29939	515.315	0.38871	515.315	0.43254	515.315	0.05766	515.315	0.11423	515.315	0.16456
	516.216	0.0637	516.216	0.14936	516.216	0.18989	516.216	0.081	516.216	0.15309	516.216	0.21232	516.216	0.17111	516.216	0.26279	516.216	0.31163	516.216	0.28849	516.216	0.39224	516.216	0.43572	516.216	0.05799	516.216	0.11433	516.216	0.16475
	517.117	0.06265	517.117	0.1482	517.117	0.18866	517.117	0.08072	517.117	0.15262	517.117	0.21239	517.117	0.16838	517.117	0.26074	517.117	0.31326	517.117	0.29088	517.117	0.38413	517.117	0.43094	517.117	0.0588	517.117	0.11416	517.117	0.16362
	518.018	0.06233	518.018	0.14722	518.018	0.18994	518.018	0.07985	518.018	0.15368	518.018	0.21167	518.018	0.16673	518.018	0.26108	518.018	0.31299	518.018	0.2962	518.018	0.38393	518.018	0.43789	518.018	0.05855	518.018	0.11354	518.018	0.16614
	518.919	0.06293	518.919	0.14719	518.919	0.19043	518.919	0.08037	518.919	0.15391	518.919	0.21105	518.919	0.17003	518.919	0.26038	518.919	0.31442	518.919	0.29524	518.919	0.3829	518.919	0.44461	518.919	0.05937	518.919	0.11305	518.919	0.16778
	519.82	0.06236	519.82	0.14561	519.82	0.19088	519.82	0.08072	519.82	0.1534	519.82	0.21223	519.82	0.1696	519.82	0.26105	519.82	0.31341	519.82	0.29855	519.82	0.38174	519.82	0.43334	519.82	0.05928	519.82	0.11266	519.82	0.16738
	520.721	0.06229	520.721	0.14529	520.721	0.19172	520.721	0.08097	520.721	0.15159	520.721	0.21249	520.721	0.17051	520.721	0.26143	520.721	0.3145	520.721	0.29909	520.721	0.38294	520.721	0.43522	520.721	0.05878	520.721	0.11188	520.721	0.16709
	521.622	0.06325	521.622	0.14497	521.622	0.19182	521.622	0.08122	521.622	0.15272	521.622	0.21256	521.622	0.16952	521.622	0.26204	521.622	0.31442	521.622	0.29889	521.622	0.38494	521.622	0.42639	521.622	0.05866	521.622	0.11353	521.622	0.16741
	522.523	0.06456	522.523	0.14596	522.523	0.19055	522.523	0.07995	522.523	0.15421	522.523	0.21175	522.523	0.16751	522.523	0.26038	522.523	0.31411	522.523	0.30108	522.523	0.38675	522.523	0.4325	522.523	0.05723	522.523	0.11403	522.523	0.16651
	523.423	0.06359	523.423	0.14564	523.423	0.19078	523.423	0.08107	523.423	0.15412	523.423	0.2124	523.423	0.16994	523.423	0.26026	523.423	0.31346	523.423	0.29846	523.423	0.38558	523.423	0.42765	523.423	0.05751	523.423	0.11497	523.423	0.16673
	524.324	0.06311	524.324	0.14692	524.324	0.18947	524.324	0.07982	524.324	0.15281	524.324	0.21164	524.324	0.16815	524.324	0.263	524.324	0.31259	524.324	0.29358	524.324	0.38805	524.324	0.43165	524.324	0.05668	524.324	0.11488	524.324	0.16644
	525.225	0.0631	525.225	0.14561	525.225	0.18742	525.225	0.0794	525.225	0.15334	525.225	0.21049	525.225	0.16973	525.225	0.26247	525.225	0.31192	525.225	0.29416	525.225	0.38775	525.225	0.42573	525.225	0.05695	525.225	0.11537	525.225	0.16606
	526.126	0.06249	526.126	0.14539	526.126	0.18908	526.126	0.07999	526.126	0.15394	526.126	0.21057	526.126	0.17113	526.126	0.26492	526.126	0.31441	526.126	0.29002	526.126	0.38463	526.126	0.43563	526.126	0.05765	526.126	0.11506	526.126	0.16562
	527.027	0.06219	527.027	0.14492	527.027	0.18964	527.027	0.08003	527.027	0.15473	527.027	0.21077	527.027	0.16978	527.027	0.26292	527.027	0.31391	527.027	0.29208	527.027	0.38602	527.027	0.42962	527.027	0.05777	527.027	0.11358	527.027	0.1653
	527.928	0.06307	527.928	0.14445	527.928	0.18942	527.928	0.08025	527.928	0.15415	527.928	0.21111	527.928	0.16835	527.928	0.26421	527.928	0.31482	527.928	0.29235	527.928	0.38556	527.928	0.41128	527.928	0.05745	527.928	0.11188	527.928	0.1654
	528.829	0.06276	528.829	0.14493	528.829	0.19076	528.829	0.0812	528.829	0.15299	528.829	0.2105	528.829	0.17233	528.829	0.26166	528.829	0.31427	528.829	0.2971	528.829	0.38404	528.829	0.43332	528.829	0.05727	528.829	0.11104	528.829	0.16535
	529.73	0.06443	529.73	0.14588	529.73	0.19113	529.73	0.08101	529.73	0.15311	529.73	0.21029	529.73	0.17146	529.73	0.26526	529.73	0.31434	529.73	0.29432	529.73	0.3829	529.73	0.43287	529.73	0.05789	529.73	0.11166	529.73	0.1654
	530.631	0.06295	530.631	0.14712	530.631	0.19128	530.631	0.08085	530.631	0.15357	530.631	0.21185	530.631	0.17082	530.631	0.26064	530.631	0.31143	530.631	0.29246	530.631	0.38446	530.631	0.43049	530.631	0.05974	530.631	0.11097	530.631	0.16561
	531.532	0.06083	531.532	0.15095	531.532	0.19053	531.532	0.08044	531.532	0.15305	531.532	0.21326	531.532	0.16957	531.532	0.26126	531.532	0.31207	531.532	0.29556	531.532	0.38842	531.532	0.4325	531.532	0.05911	531.532	0.11166	531.532	0.16554
	532.432	0.06131	532.432	0.14996	532.432	0.1913	532.432	0.07979	532.432	0.15273	532.432	0.2115	532.432	0.17087	532.432	0.26295	532.432	0.31163	532.432	0.29249	532.432	0.38893	532.432	0.43266	532.432	0.05933	532.432	0.11127	532.432	0.16593
	533.333	0.06256	533.333	0.14884	533.333	0.18959	533.333	0.07967	533.333	0.15308	533.333	0.21054	533.333	0.16761	533.333	0.26076	533.333	0.31443	533.333	0.29127	533.333	0.3884	533.333	0.43506	533.333	0.05986	533.333	0.11306	533.333	0.1658
	534.234	0.06202	534.234	0.15075	534.234	0.19127	534.234	0.07893	534.234	0.154	534.234	0.21077	534.234	0.17154	534.234	0.25926	534.234	0.31395	534.234	0.28818	534.234	0.38616	534.234	0.43216	534.234	0.05963	534.234	0.11273	534.234	0.16611
	535.135	0.06068	535.135	0.14911	535.135	0.19201	535.135	0.07957	535.135	0.15373	535.135	0.211	535.135	0.16894	535.135	0.25796	535.135	0.31143	535.135	0.29224	535.135	0.39053	535.135	0.42926	535.135	0.06145	535.135	0.11215	535.135	0.16609
	536.036	0.06168	536.036	0.14609	536.036	0.19086	536.036	0.08025	536.036	0.15365	536.036	0.21028	536.036	0.16835	536.036	0.26139	536.036	0.31314	536.036	0.29567	536.036	0.38768	536.036	0.42532	536.036	0.06175	536.036	0.11277	536.036	0.16695
	536.937	0.06237	536.937	0.14893	536.937	0.19035	536.937	0.08038	536.937	0.15413	536.937	0.21142	536.937	0.17184	536.937	0.26148	536.937	0.31137	536.937	0.29898	536.937	0.37982	536.937	0.42621	536.937	0.06074	536.937	0.11394	536.937	0.16737
	537.838	0.06212	537.838	0.14638	537.838	0.18913	537.838	0.08064	537.838	0.15358	537.838	0.21242	537.838	0.16955	537.838	0.2616	537.838	0.31248	537.838	0.29837	537.838	0.38246	537.838	0.42278	537.838	0.06078	537.838	0.11495	537.838	0.16781
	538.739	0.06288	538.739	0.14538	538.739	0.18862	538.739	0.08051	538.739	0.15212	538.739	0.21168	538.739	0.16903	538.739	0.26184	538.739	0.31081	538.739	0.2961	538.739	0.3892	538.739	0.41648	538.739	0.06067	538.739	0.11517	538.739	0.16572
	539.64	0.06224	539.64	0.1477	539.64	0.1904	539.64	0.08044	539.64	0.1531	539.64	0.21061	539.64	0.17012	539.64	0.26157	539.64	0.31127	539.64	0.29591	539.64	0.38617	539.64	0.42078	539.64	0.06081	539.64	0.1161	539.64	0.16431
	540.541	0.06201	540.541	0.14843	540.541	0.19053	540.541	0.08107	540.541	0.15349	540.541	0.2121	540.541	0.16881	540.541	0.26124	540.541	0.3112	540.541	0.29886	540.541	0.39111	540.541	0.42243	540.541	0.05976	540.541	0.11649	540.541	0.16488
	541.441	0.06246	541.441	0.14985	541.441	0.19004	541.441	0.08032	541.441	0.15381	541.441	0.21119	541.441	0.17106	541.441	0.26166	541.441	0.31178	541.441	0.29398	541.441	0.38602	541.441	0.42201	541.441	0.05905	541.441	0.11743	541.441	0.16718
	542.342	0.06332	542.342	0.14975	542.342	0.18996	542.342	0.08061	542.342	0.15352	542.342	0.21062	542.342	0.16939	542.342	0.2611	542.342	0.31153	542.342	0.28528	542.342	0.3838	542.342	0.41446	542.342	0.05871	542.342	0.11639	542.342	0.16646
	543.243	0.06162	543.243	0.1495	543.243	0.18985	543.243	0.081	543.243	0.15401	543.243	0.21154	543.243	0.1701	543.243	0.26154	543.243	0.31237	543.243	0.2908	543.243	0.38381	543.243	0.42799	543.243	0.05818	543.243	0.11454	543.243	0.16673
	544.144	0.05996	544.144	0.14889	544.144	0.19092	544.144	0.08009	544.144	0.15343	544.144	0.21072	544.144	0.17072	544.144	0.26224	544.144	0.31337	544.144	0.29394	544.144	0.38286	544.144	0.42761	544.144	0.05842	544.144	0.11462	544.144	0.16628
	545.045	0.06079	545.045	0.14734	545.045	0.18969	545.045	0.07934	545.045	0.15225	545.045	0.21065	545.045	0.16832	545.045	0.26015	545.045	0.31332	545.045	0.29752	545.045	0.38405	545.045	0.42241	545.045	0.05922	545.045	0.11454	545.045	0.16783
	545.946	0.06189	545.946	0.14618	545.946	0.19021	545.946	0.0802	545.946	0.15293	545.946	0.21035	545.946	0.16857	545.946	0.26134	545.946	0.30955	545.946	0.29912	545.946	0.38888	545.946	0.41913	545.946	0.05823	545.946	0.11499	545.946	0.16973
	546.847	0.06246	546.847	0.1458	546.847	0.19068	546.847	0.08152	546.847	0.15402	546.847	0.21081	546.847	0.1709	546.847	0.25924	546.847	0.30991	546.847	0.2943	546.847	0.38613	546.847	0.42027	546.847	0.05953	546.847	0.11349	546.847	0.16976
	547.748	0.06298	547.748	0.14543	547.748	0.19178	547.748	0.08114	547.748	0.15396	547.748	0.21094	547.748	0.16968	547.748	0.2618	547.748	0.31034	547.748	0.29234	547.748	0.38243	547.748	0.42955	547.748	0.06072	547.748	0.11411	547.748	0.16998
	548.649	0.06325	548.649	0.14517	548.649	0.19149	548.649	0.08042	548.649	0.15392	548.649	0.21037	548.649	0.17015	548.649	0.26148	548.649	0.30998	548.649	0.29035	548.649	0.38484	548.649	0.42707	548.649	0.06086	548.649	0.11476	548.649	0.17008
	549.55	0.06277	549.55	0.14557	549.55	0.19097	549.55	0.0802	549.55	0.15348	549.55	0.21203	549.55	0.16923	549.55	0.2624	549.55	0.31034	549.55	0.29098	549.55	0.38033	549.55	0.4349	549.55	0.06103	549.55	0.11439	549.55	0.16807
	550.45	0.06241	550.45	0.14586	550.45	0.19109	550.45	0.07994	550.45	0.15331	550.45	0.21127	550.45	0.16775	550.45	0.26065	550.45	0.3114	550.45	0.2925	550.45	0.37941	550.45	0.422	550.45	0.06067	550.45	0.11484	550.45	0.16609
	551.351	0.06278	551.351	0.14564	551.351	0.18948	551.351	0.08018	551.351	0.1528	551.351	0.21063	551.351	0.16986	551.351	0.2621	551.351	0.31183	551.351	0.28946	551.351	0.38362	551.351	0.42565	551.351	0.06227	551.351	0.11532	551.351	0.16571
	552.252	0.06231	552.252	0.14516	552.252	0.18663	552.252	0.08029	552.252	0.15248	552.252	0.21188	552.252	0.16893	552.252	0.25989	552.252	0.30921	552.252	0.28798	552.252	0.38107	552.252	0.42151	552.252	0.06153	552.252	0.11739	552.252	0.16619
	553.153	0.05986	553.153	0.14524	553.153	0.18739	553.153	0.08027	553.153	0.15241	553.153	0.21189	553.153	0.16896	553.153	0.26181	553.153	0.31279	553.153	0.28926	553.153	0.37687	553.153	0.42322	553.153	0.05972	553.153	0.11724	553.153	0.16727
	554.054	0.05977	554.054	0.14532	554.054	0.1901	554.054	0.07977	554.054	0.15257	554.054	0.21087	554.054	0.16942	554.054	0.26234	554.054	0.31203	554.054	0.28916	554.054	0.37249	554.054	0.42529	554.054	0.05942	554.054	0.11667	554.054	0.16632
	554.955	0.06219	554.955	0.14669	554.955	0.19045	554.955	0.08078	554.955	0.15247	554.955	0.21174	554.955	0.16857	554.955	0.26194	554.955	0.31083	554.955	0.2916	554.955	0.37435	554.955	0.43446	554.955	0.06008	554.955	0.11666	554.955	0.1645
	555.856	0.06183	555.856	0.14642	555.856	0.18896	555.856	0.0809	555.856	0.15269	555.856	0.21126	555.856	0.16923	555.856	0.26097	555.856	0.30917	555.856	0.28942	555.856	0.37878	555.856	0.42407	555.856	0.05936	555.856	0.11503	555.856	0.16612
	556.757	0.06101	556.757	0.14659	556.757	0.18967	556.757	0.08097	556.757	0.15277	556.757	0.21152	556.757	0.16829	556.757	0.26294	556.757	0.30996	556.757	0.2886	556.757	0.37847	556.757	0.4266	556.757	0.05888	556.757	0.11402	556.757	0.16511
	557.658	0.06208	557.658	0.14669	557.658	0.18897	557.658	0.08016	557.658	0.153	557.658	0.21112	557.658	0.16996	557.658	0.26072	557.658	0.31028	557.658	0.28874	557.658	0.38061	557.658	0.43253	557.658	0.05812	557.658	0.1132	557.658	0.16426
	558.559	0.06344	558.559	0.14683	558.559	0.18851	558.559	0.08031	558.559	0.15277	558.559	0.21054	558.559	0.17052	558.559	0.26203	558.559	0.31186	558.559	0.2887	558.559	0.38224	558.559	0.4298	558.559	0.05875	558.559	0.1125	558.559	0.16315
	559.459	0.06314	559.459	0.14735	559.459	0.18866	559.459	0.0803	559.459	0.15251	559.459	0.21098	559.459	0.16904	559.459	0.26209	559.459	0.31021	559.459	0.28879	559.459	0.3848	559.459	0.42074	559.459	0.05978	559.459	0.11141	559.459	0.16332
	560.36	0.06199	560.36	0.14706	560.36	0.1886	560.36	0.08086	560.36	0.15277	560.36	0.2108	560.36	0.16903	560.36	0.26433	560.36	0.30868	560.36	0.28832	560.36	0.38505	560.36	0.42372	560.36	0.0606	560.36	0.11156	560.36	0.16526
	561.261	0.06068	561.261	0.14589	561.261	0.18902	561.261	0.08014	561.261	0.1537	561.261	0.21123	561.261	0.16969	561.261	0.26024	561.261	0.30794	561.261	0.29019	561.261	0.38306	561.261	0.42316	561.261	0.0606	561.261	0.11174	561.261	0.16855
	562.162	0.06151	562.162	0.14687	562.162	0.18945	562.162	0.08044	562.162	0.15433	562.162	0.21108	562.162	0.16584	562.162	0.26117	562.162	0.31138	562.162	0.29255	562.162	0.37958	562.162	0.41761	562.162	0.06119	562.162	0.11278	562.162	0.16862
	563.063	0.0624	563.063	0.14733	563.063	0.18975	563.063	0.08015	563.063	0.15388	563.063	0.21153	563.063	0.17167	563.063	0.26483	563.063	0.31296	563.063	0.29088	563.063	0.37865	563.063	0.41578	563.063	0.06195	563.063	0.11299	563.063	0.16793
	563.964	0.06351	563.964	0.14713	563.964	0.18965	563.964	0.08041	563.964	0.15392	563.964	0.21209	563.964	0.16938	563.964	0.26089	563.964	0.31007	563.964	0.28693	563.964	0.37935	563.964	0.41002	563.964	0.06186	563.964	0.11352	563.964	0.16906
	564.865	0.06284	564.865	0.14656	564.865	0.19111	564.865	0.08006	564.865	0.15247	564.865	0.21238	564.865	0.16693	564.865	0.2612	564.865	0.30908	564.865	0.2868	564.865	0.3766	564.865	0.41821	564.865	0.06304	564.865	0.11562	564.865	0.17069
	565.766	0.06235	565.766	0.14613	565.766	0.18894	565.766	0.08024	565.766	0.152	565.766	0.21069	565.766	0.16923	565.766	0.26205	565.766	0.31146	565.766	0.28881	565.766	0.38079	565.766	0.42405	565.766	0.06368	565.766	0.11598	565.766	0.16688
	566.667	0.06258	566.667	0.14676	566.667	0.1914	566.667	0.08051	566.667	0.15296	566.667	0.21177	566.667	0.1692	566.667	0.26033	566.667	0.308	566.667	0.29179	566.667	0.37746	566.667	0.4244	566.667	0.06268	566.667	0.11711	566.667	0.16448
	567.568	0.06254	567.568	0.1462	567.568	0.19029	567.568	0.07978	567.568	0.15313	567.568	0.21164	567.568	0.17061	567.568	0.25976	567.568	0.30834	567.568	0.29253	567.568	0.38366	567.568	0.42355	567.568	0.06238	567.568	0.11566	567.568	0.16151
	568.468	0.06216	568.468	0.14662	568.468	0.18916	568.468	0.08042	568.468	0.15219	568.468	0.2115	568.468	0.16654	568.468	0.26078	568.468	0.30831	568.468	0.28973	568.468	0.38702	568.468	0.42255	568.468	0.06188	568.468	0.11506	568.468	0.1612
	569.369	0.06167	569.369	0.14688	569.369	0.18931	569.369	0.08035	569.369	0.15121	569.369	0.21221	569.369	0.1694	569.369	0.26138	569.369	0.30782	569.369	0.29006	569.369	0.37504	569.369	0.42236	569.369	0.06054	569.369	0.11553	569.369	0.16145
	570.27	0.06163	570.27	0.14605	570.27	0.18947	570.27	0.07985	570.27	0.15143	570.27	0.21238	570.27	0.16718	570.27	0.26165	570.27	0.30866	570.27	0.28733	570.27	0.37764	570.27	0.42135	570.27	0.0599	570.27	0.11474	570.27	0.16293
	571.171	0.06208	571.171	0.14534	571.171	0.18976	571.171	0.08063	571.171	0.15213	571.171	0.21156	571.171	0.16881	571.171	0.26369	571.171	0.30993	571.171	0.28871	571.171	0.37806	571.171	0.41808	571.171	0.05966	571.171	0.11515	571.171	0.16333
	572.072	0.06091	572.072	0.14521	572.072	0.18923	572.072	0.08092	572.072	0.15281	572.072	0.2102	572.072	0.1692	572.072	0.26148	572.072	0.31043	572.072	0.29009	572.072	0.37508	572.072	0.42466	572.072	0.05948	572.072	0.11567	572.072	0.16438
	572.973	0.06125	572.973	0.14569	572.973	0.18953	572.973	0.08067	572.973	0.1536	572.973	0.20965	572.973	0.17057	572.973	0.26089	572.973	0.31109	572.973	0.29117	572.973	0.37174	572.973	0.42063	572.973	0.05825	572.973	0.11665	572.973	0.16421
	573.874	0.06115	573.874	0.14709	573.874	0.18756	573.874	0.08095	573.874	0.15309	573.874	0.21003	573.874	0.16977	573.874	0.26329	573.874	0.31017	573.874	0.2886	573.874	0.37904	573.874	0.40744	573.874	0.05836	573.874	0.11719	573.874	0.16394
	574.775	0.06091	574.775	0.14663	574.775	0.18693	574.775	0.08036	574.775	0.1529	574.775	0.20988	574.775	0.16878	574.775	0.26186	574.775	0.30875	574.775	0.28847	574.775	0.37687	574.775	0.40912	574.775	0.05923	574.775	0.11648	574.775	0.164
	575.676	0.06205	575.676	0.14773	575.676	0.18831	575.676	0.08065	575.676	0.15237	575.676	0.21011	575.676	0.17216	575.676	0.2624	575.676	0.30893	575.676	0.29203	575.676	0.37145	575.676	0.40921	575.676	0.05958	575.676	0.11597	575.676	0.16447
	576.577	0.06236	576.577	0.14731	576.577	0.18967	576.577	0.08061	576.577	0.152	576.577	0.21037	576.577	0.17122	576.577	0.26154	576.577	0.31041	576.577	0.29203	576.577	0.37562	576.577	0.40692	576.577	0.06024	576.577	0.11631	576.577	0.16663
	577.477	0.06217	577.477	0.1477	577.477	0.1893	577.477	0.07976	577.477	0.15269	577.477	0.21159	577.477	0.16924	577.477	0.25778	577.477	0.30993	577.477	0.29115	577.477	0.37639	577.477	0.42093	577.477	0.06076	577.477	0.11553	577.477	0.16658
	578.378	0.06241	578.378	0.14861	578.378	0.1889	578.378	0.08004	578.378	0.15237	578.378	0.21076	578.378	0.16898	578.378	0.262	578.378	0.30857	578.378	0.28661	578.378	0.3744	578.378	0.41948	578.378	0.06225	578.378	0.11448	578.378	0.16609
	579.279	0.06396	579.279	0.14902	579.279	0.18867	579.279	0.08057	579.279	0.15197	579.279	0.21011	579.279	0.1727	579.279	0.26248	579.279	0.30853	579.279	0.29015	579.279	0.3713	579.279	0.40899	579.279	0.06352	579.279	0.11394	579.279	0.16561
	580.18	0.06294	580.18	0.14798	580.18	0.18748	580.18	0.08019	580.18	0.15242	580.18	0.21055	580.18	0.16999	580.18	0.26021	580.18	0.30957	580.18	0.28944	580.18	0.37372	580.18	0.41131	580.18	0.06281	580.18	0.11505	580.18	0.16815
	581.081	0.06144	581.081	0.14817	581.081	0.18787	581.081	0.07999	581.081	0.15295	581.081	0.21097	581.081	0.16825	581.081	0.25904	581.081	0.3089	581.081	0.29056	581.081	0.37695	581.081	0.42427	581.081	0.06174	581.081	0.11563	581.081	0.16773
	581.982	0.06128	581.982	0.14639	581.982	0.18898	581.982	0.07957	581.982	0.15307	581.982	0.21129	581.982	0.16732	581.982	0.26261	581.982	0.31036	581.982	0.29116	581.982	0.36693	581.982	0.42517	581.982	0.06136	581.982	0.11538	581.982	0.16675
	582.883	0.06243	582.883	0.14552	582.883	0.18877	582.883	0.07974	582.883	0.15239	582.883	0.21156	582.883	0.16929	582.883	0.25798	582.883	0.30846	582.883	0.28753	582.883	0.36709	582.883	0.41585	582.883	0.06274	582.883	0.11507	582.883	0.16499
	583.784	0.06216	583.784	0.14582	583.784	0.18906	583.784	0.08049	583.784	0.15206	583.784	0.21046	583.784	0.1672	583.784	0.26285	583.784	0.31072	583.784	0.28874	583.784	0.36985	583.784	0.41505	583.784	0.06264	583.784	0.11519	583.784	0.16414
	584.685	0.06119	584.685	0.14591	584.685	0.18771	584.685	0.08024	584.685	0.1528	584.685	0.2115	584.685	0.17352	584.685	0.26055	584.685	0.30958	584.685	0.28771	584.685	0.37274	584.685	0.41312	584.685	0.06284	584.685	0.11566	584.685	0.16407
	585.586	0.06192	585.586	0.14561	585.586	0.18773	585.586	0.08071	585.586	0.15293	585.586	0.21251	585.586	0.16645	585.586	0.26182	585.586	0.31013	585.586	0.2888	585.586	0.37597	585.586	0.4167	585.586	0.06274	585.586	0.11607	585.586	0.1632
	586.486	0.06196	586.486	0.14496	586.486	0.18813	586.486	0.08049	586.486	0.152	586.486	0.21034	586.486	0.16864	586.486	0.26186	586.486	0.3125	586.486	0.28989	586.486	0.37358	586.486	0.42954	586.486	0.0623	586.486	0.11551	586.486	0.16199
	587.387	0.06204	587.387	0.14644	587.387	0.18895	587.387	0.07902	587.387	0.15174	587.387	0.21134	587.387	0.17016	587.387	0.26252	587.387	0.30977	587.387	0.29217	587.387	0.37396	587.387	0.41447	587.387	0.06403	587.387	0.11467	587.387	0.16496
	588.288	0.06314	588.288	0.14632	588.288	0.18824	588.288	0.07968	588.288	0.15167	588.288	0.21114	588.288	0.16689	588.288	0.2629	588.288	0.3085	588.288	0.28901	588.288	0.37893	588.288	0.41653	588.288	0.06531	588.288	0.11458	588.288	0.16425
	589.189	0.06171	589.189	0.14594	589.189	0.18721	589.189	0.08003	589.189	0.15216	589.189	0.21061	589.189	0.16873	589.189	0.26266	589.189	0.30775	589.189	0.28966	589.189	0.37594	589.189	0.42517	589.189	0.06462	589.189	0.11406	589.189	0.16518
	590.09	0.06109	590.09	0.14579	590.09	0.18577	590.09	0.0793	590.09	0.15127	590.09	0.20967	590.09	0.16835	590.09	0.26333	590.09	0.30995	590.09	0.28827	590.09	0.38266	590.09	0.42676	590.09	0.06386	590.09	0.11391	590.09	0.16274
	590.991	0.06184	590.991	0.14578	590.991	0.1867	590.991	0.07967	590.991	0.15049	590.991	0.20956	590.991	0.16868	590.991	0.26081	590.991	0.30924	590.991	0.2881	590.991	0.36885	590.991	0.42336	590.991	0.06304	590.991	0.11378	590.991	0.1649
	591.892	0.06225	591.892	0.14628	591.892	0.18665	591.892	0.08056	591.892	0.15123	591.892	0.21114	591.892	0.17059	591.892	0.26293	591.892	0.3085	591.892	0.28851	591.892	0.37047	591.892	0.41668	591.892	0.06163	591.892	0.11321	591.892	0.16079
	592.793	0.06206	592.793	0.14716	592.793	0.18686	592.793	0.08015	592.793	0.15247	592.793	0.21031	592.793	0.16851	592.793	0.26302	592.793	0.30933	592.793	0.28648	592.793	0.37322	592.793	0.42265	592.793	0.06055	592.793	0.11351	592.793	0.1622
	593.694	0.06186	593.694	0.1446	593.694	0.18801	593.694	0.08026	593.694	0.15254	593.694	0.21019	593.694	0.16941	593.694	0.26138	593.694	0.31066	593.694	0.2859	593.694	0.37687	593.694	0.41606	593.694	0.05938	593.694	0.11308	593.694	0.16309
	594.595	0.06177	594.595	0.1451	594.595	0.18971	594.595	0.0808	594.595	0.15198	594.595	0.21003	594.595	0.1691	594.595	0.26377	594.595	0.30864	594.595	0.28702	594.595	0.37482	594.595	0.41347	594.595	0.05912	594.595	0.11371	594.595	0.16473
	595.495	0.06119	595.495	0.14515	595.495	0.18855	595.495	0.07992	595.495	0.15114	595.495	0.20936	595.495	0.16794	595.495	0.2627	595.495	0.3061	595.495	0.29049	595.495	0.37243	595.495	0.41544	595.495	0.05866	595.495	0.11348	595.495	0.16263
	596.396	0.06243	596.396	0.14524	596.396	0.18895	596.396	0.07987	596.396	0.15083	596.396	0.20861	596.396	0.17055	596.396	0.26252	596.396	0.30841	596.396	0.28943	596.396	0.37947	596.396	0.40436	596.396	0.05876	596.396	0.11324	596.396	0.16267
	597.297	0.06146	597.297	0.14516	597.297	0.18844	597.297	0.0799	597.297	0.15148	597.297	0.20939	597.297	0.1681	597.297	0.26594	597.297	0.31126	597.297	0.28904	597.297	0.37968	597.297	0.39895	597.297	0.05889	597.297	0.1134	597.297	0.16512
	598.198	0.06186	598.198	0.14442	598.198	0.1882	598.198	0.08014	598.198	0.15218	598.198	0.21004	598.198	0.16744	598.198	0.26031	598.198	0.31091	598.198	0.28974	598.198	0.37534	598.198	0.40641	598.198	0.05792	598.198	0.1129	598.198	0.16556
	599.099	0.06369	599.099	0.14368	599.099	0.18703	599.099	0.0801	599.099	0.15199	599.099	0.20966	599.099	0.16814	599.099	0.26075	599.099	0.30718	599.099	0.29091	599.099	0.37456	599.099	0.42042	599.099	0.05796	599.099	0.11279	599.099	0.16422
	600	0.06291	600	0.14362	600	0.18716	600	0.07999	600	0.15273	600	0.21155	600	0.16674	600	0.26254	600	0.30676	600	0.28658	600	0.37747	600	0.41654	600	0.05966	600	0.11186	600	0.16519
	600.901	0.06103	600.901	0.14378	600.901	0.1866	600.901	0.07976	600.901	0.15405	600.901	0.2107	600.901	0.1667	600.901	0.26189	600.901	0.30831	600.901	0.28449	600.901	0.37865	600.901	0.41818	600.901	0.05957	600.901	0.11327	600.901	0.16506
	601.802	0.06105	601.802	0.14371	601.802	0.18732	601.802	0.07981	601.802	0.15338	601.802	0.21027	601.802	0.16992	601.802	0.26234	601.802	0.31068	601.802	0.28309	601.802	0.38091	601.802	0.41705	601.802	0.0603	601.802	0.1148	601.802	0.16503
	602.703	0.06208	602.703	0.14413	602.703	0.18645	602.703	0.08022	602.703	0.15296	602.703	0.21053	602.703	0.17186	602.703	0.26514	602.703	0.30798	602.703	0.2865	602.703	0.37659	602.703	0.41444	602.703	0.06089	602.703	0.11411	602.703	0.16783
	603.604	0.06295	603.604	0.14415	603.604	0.18651	603.604	0.08032	603.604	0.15353	603.604	0.21112	603.604	0.16806	603.604	0.26258	603.604	0.30754	603.604	0.2871	603.604	0.3822	603.604	0.41417	603.604	0.06231	603.604	0.11444	603.604	0.16601
	604.505	0.06251	604.505	0.1443	604.505	0.18769	604.505	0.07989	604.505	0.15293	604.505	0.2113	604.505	0.17101	604.505	0.26398	604.505	0.3108	604.505	0.28915	604.505	0.3883	604.505	0.41701	604.505	0.06318	604.505	0.11519	604.505	0.1658
	605.405	0.06207	605.405	0.14554	605.405	0.18889	605.405	0.08016	605.405	0.15308	605.405	0.21113	605.405	0.16926	605.405	0.2613	605.405	0.30819	605.405	0.28652	605.405	0.36927	605.405	0.42479	605.405	0.06341	605.405	0.11336	605.405	0.16326
	606.306	0.06224	606.306	0.14605	606.306	0.18763	606.306	0.08006	606.306	0.15171	606.306	0.21124	606.306	0.16544	606.306	0.26054	606.306	0.30978	606.306	0.28079	606.306	0.38446	606.306	0.41898	606.306	0.06387	606.306	0.11145	606.306	0.16285
	607.207	0.06288	607.207	0.14637	607.207	0.1872	607.207	0.07976	607.207	0.1507	607.207	0.21076	607.207	0.16879	607.207	0.2632	607.207	0.30805	607.207	0.27821	607.207	0.3656	607.207	0.40828	607.207	0.06354	607.207	0.11091	607.207	0.16357
	608.108	0.06272	608.108	0.14572	608.108	0.18706	608.108	0.08005	608.108	0.15191	608.108	0.2106	608.108	0.16993	608.108	0.26359	608.108	0.30821	608.108	0.27648	608.108	0.37564	608.108	0.40761	608.108	0.06173	608.108	0.11105	608.108	0.16386
	609.009	0.06212	609.009	0.14638	609.009	0.18835	609.009	0.07989	609.009	0.15193	609.009	0.20958	609.009	0.16846	609.009	0.26085	609.009	0.30886	609.009	0.27967	609.009	0.37361	609.009	0.4118	609.009	0.0618	609.009	0.1122	609.009	0.16449
	609.91	0.06085	609.91	0.1464	609.91	0.18757	609.91	0.08017	609.91	0.15289	609.91	0.20958	609.91	0.16748	609.91	0.26269	609.91	0.30571	609.91	0.28024	609.91	0.37317	609.91	0.4207	609.91	0.06073	609.91	0.11195	609.91	0.16423
	610.811	0.06053	610.811	0.14683	610.811	0.18718	610.811	0.08022	610.811	0.15415	610.811	0.20948	610.811	0.1686	610.811	0.26291	610.811	0.30857	610.811	0.28308	610.811	0.37654	610.811	0.42621	610.811	0.06069	610.811	0.1111	610.811	0.16498
	611.712	0.061	611.712	0.14748	611.712	0.18728	611.712	0.08007	611.712	0.15245	611.712	0.21045	611.712	0.16823	611.712	0.26373	611.712	0.30996	611.712	0.28538	611.712	0.37647	611.712	0.42043	611.712	0.06014	611.712	0.11291	611.712	0.16424
	612.613	0.06066	612.613	0.1464	612.613	0.18761	612.613	0.07976	612.613	0.15223	612.613	0.21058	612.613	0.17006	612.613	0.26299	612.613	0.30508	612.613	0.28489	612.613	0.37076	612.613	0.42384	612.613	0.05884	612.613	0.11401	612.613	0.16399
	613.514	0.06091	613.514	0.14482	613.514	0.18739	613.514	0.07979	613.514	0.15149	613.514	0.20909	613.514	0.16899	613.514	0.25999	613.514	0.30629	613.514	0.2812	613.514	0.36801	613.514	0.42736	613.514	0.06082	613.514	0.11402	613.514	0.16294
	614.414	0.06138	614.414	0.14473	614.414	0.18691	614.414	0.07924	614.414	0.15277	614.414	0.20976	614.414	0.16822	614.414	0.26186	614.414	0.30751	614.414	0.28275	614.414	0.36719	614.414	0.41576	614.414	0.05949	614.414	0.11475	614.414	0.16364
	615.315	0.06143	615.315	0.14492	615.315	0.18761	615.315	0.07908	615.315	0.15293	615.315	0.21029	615.315	0.16891	615.315	0.26034	615.315	0.30812	615.315	0.28426	615.315	0.37375	615.315	0.40768	615.315	0.06	615.315	0.11532	615.315	0.16488
	616.216	0.06086	616.216	0.14447	616.216	0.1879	616.216	0.08023	616.216	0.15291	616.216	0.20965	616.216	0.16886	616.216	0.26189	616.216	0.30822	616.216	0.28592	616.216	0.37812	616.216	0.42793	616.216	0.06032	616.216	0.11459	616.216	0.16478
	617.117	0.06026	617.117	0.14439	617.117	0.18651	617.117	0.07946	617.117	0.15361	617.117	0.21067	617.117	0.16744	617.117	0.26337	617.117	0.30881	617.117	0.28592	617.117	0.37142	617.117	0.40735	617.117	0.05944	617.117	0.1154	617.117	0.16443
	618.018	0.05997	618.018	0.14338	618.018	0.18575	618.018	0.07995	618.018	0.15251	618.018	0.21008	618.018	0.16811	618.018	0.26226	618.018	0.3094	618.018	0.28319	618.018	0.36684	618.018	0.41401	618.018	0.05899	618.018	0.11553	618.018	0.16324
	618.919	0.06089	618.919	0.14397	618.919	0.18706	618.919	0.07946	618.919	0.15112	618.919	0.20939	618.919	0.16943	618.919	0.26593	618.919	0.30695	618.919	0.28102	618.919	0.35899	618.919	0.41368	618.919	0.05898	618.919	0.11661	618.919	0.16235
	619.82	0.06099	619.82	0.14505	619.82	0.18739	619.82	0.07934	619.82	0.15178	619.82	0.20896	619.82	0.1671	619.82	0.26086	619.82	0.30912	619.82	0.28373	619.82	0.37656	619.82	0.42566	619.82	0.05844	619.82	0.11711	619.82	0.16193
	620.721	0.06107	620.721	0.14449	620.721	0.18729	620.721	0.07948	620.721	0.15198	620.721	0.20902	620.721	0.16963	620.721	0.2651	620.721	0.30609	620.721	0.28344	620.721	0.37416	620.721	0.40956	620.721	0.05797	620.721	0.11656	620.721	0.16164
	621.622	0.05948	621.622	0.14563	621.622	0.18717	621.622	0.07942	621.622	0.15164	621.622	0.20964	621.622	0.16689	621.622	0.26493	621.622	0.30665	621.622	0.28614	621.622	0.37173	621.622	0.40236	621.622	0.0579	621.622	0.11635	621.622	0.16401
	622.523	0.05921	622.523	0.14771	622.523	0.18721	622.523	0.07856	622.523	0.15142	622.523	0.20998	622.523	0.16858	622.523	0.26332	622.523	0.30676	622.523	0.28206	622.523	0.36982	622.523	0.4132	622.523	0.05821	622.523	0.11715	622.523	0.16558
	623.423	0.06109	623.423	0.14581	623.423	0.1874	623.423	0.07912	623.423	0.15131	623.423	0.20939	623.423	0.16796	623.423	0.26178	623.423	0.30677	623.423	0.28486	623.423	0.37141	623.423	0.41612	623.423	0.05792	623.423	0.11701	623.423	0.16264
	624.324	0.06254	624.324	0.1449	624.324	0.18777	624.324	0.07883	624.324	0.15202	624.324	0.20947	624.324	0.16802	624.324	0.26281	624.324	0.30675	624.324	0.28422	624.324	0.37838	624.324	0.41719	624.324	0.05828	624.324	0.11611	624.324	0.16328
	625.225	0.062	625.225	0.14432	625.225	0.18778	625.225	0.07955	625.225	0.1524	625.225	0.2092	625.225	0.16843	625.225	0.26338	625.225	0.30552	625.225	0.28856	625.225	0.37115	625.225	0.41164	625.225	0.05907	625.225	0.1152	625.225	0.16305
	626.126	0.06141	626.126	0.14184	626.126	0.18727	626.126	0.08035	626.126	0.15202	626.126	0.21071	626.126	0.16871	626.126	0.26169	626.126	0.30992	626.126	0.28517	626.126	0.36615	626.126	0.4224	626.126	0.05833	626.126	0.1148	626.126	0.16266
	627.027	0.06158	627.027	0.14124	627.027	0.18597	627.027	0.08022	627.027	0.15163	627.027	0.21086	627.027	0.16851	627.027	0.26312	627.027	0.30785	627.027	0.28748	627.027	0.37746	627.027	0.42418	627.027	0.05846	627.027	0.115	627.027	0.16295
	627.928	0.06147	627.928	0.14266	627.928	0.18607	627.928	0.08006	627.928	0.15134	627.928	0.21105	627.928	0.16928	627.928	0.2613	627.928	0.30604	627.928	0.28406	627.928	0.36888	627.928	0.41263	627.928	0.05862	627.928	0.11518	627.928	0.16473
	628.829	0.06151	628.829	0.14476	628.829	0.1884	628.829	0.07903	628.829	0.15107	628.829	0.21052	628.829	0.16948	628.829	0.26447	628.829	0.30731	628.829	0.28492	628.829	0.36758	628.829	0.41264	628.829	0.05941	628.829	0.11552	628.829	0.16435
	629.73	0.06039	629.73	0.14455	629.73	0.1877	629.73	0.07911	629.73	0.1511	629.73	0.20945	629.73	0.16763	629.73	0.26124	629.73	0.30574	629.73	0.28748	629.73	0.36861	629.73	0.41874	629.73	0.05829	629.73	0.11423	629.73	0.16385
	630.631	0.05935	630.631	0.14558	630.631	0.18634	630.631	0.07972	630.631	0.15245	630.631	0.20894	630.631	0.16769	630.631	0.26214	630.631	0.30509	630.631	0.28799	630.631	0.36983	630.631	0.40697	630.631	0.05868	630.631	0.1135	630.631	0.16254
	631.532	0.06085	631.532	0.14479	631.532	0.18827	631.532	0.07942	631.532	0.15288	631.532	0.20906	631.532	0.16729	631.532	0.26297	631.532	0.30595	631.532	0.2848	631.532	0.36844	631.532	0.41282	631.532	0.0599	631.532	0.1134	631.532	0.16158
	632.432	0.06108	632.432	0.14385	632.432	0.18834	632.432	0.07931	632.432	0.15298	632.432	0.21011	632.432	0.1663	632.432	0.26206	632.432	0.30701	632.432	0.28442	632.432	0.36643	632.432	0.41542	632.432	0.06052	632.432	0.11417	632.432	0.16346
	633.333	0.06222	633.333	0.14389	633.333	0.18699	633.333	0.07995	633.333	0.15318	633.333	0.21121	633.333	0.16814	633.333	0.263	633.333	0.30664	633.333	0.28063	633.333	0.36932	633.333	0.41394	633.333	0.0604	633.333	0.1157	633.333	0.16404
	634.234	0.06342	634.234	0.14418	634.234	0.18781	634.234	0.07983	634.234	0.15235	634.234	0.21006	634.234	0.1707	634.234	0.26111	634.234	0.30926	634.234	0.28144	634.234	0.37943	634.234	0.41928	634.234	0.06025	634.234	0.11549	634.234	0.16374
	635.135	0.0619	635.135	0.14359	635.135	0.18763	635.135	0.07923	635.135	0.15264	635.135	0.20845	635.135	0.16867	635.135	0.26209	635.135	0.30658	635.135	0.28257	635.135	0.37048	635.135	0.41101	635.135	0.06022	635.135	0.11513	635.135	0.16355
	636.036	0.06086	636.036	0.14496	636.036	0.18895	636.036	0.07975	636.036	0.15305	636.036	0.2079	636.036	0.16958	636.036	0.2634	636.036	0.30629	636.036	0.27831	636.036	0.37009	636.036	0.40364	636.036	0.06136	636.036	0.11528	636.036	0.16221
	636.937	0.06253	636.937	0.14489	636.937	0.18865	636.937	0.07964	636.937	0.15207	636.937	0.20892	636.937	0.16914	636.937	0.25898	636.937	0.30717	636.937	0.2797	636.937	0.37045	636.937	0.41861	636.937	0.06176	636.937	0.1153	636.937	0.16321
	637.838	0.06278	637.838	0.14547	637.838	0.18897	637.838	0.08066	637.838	0.15205	637.838	0.20879	637.838	0.16649	637.838	0.26259	637.838	0.30514	637.838	0.27783	637.838	0.36775	637.838	0.4172	637.838	0.06097	637.838	0.1163	637.838	0.16406
	638.739	0.0628	638.739	0.14566	638.739	0.18829	638.739	0.08029	638.739	0.15067	638.739	0.20963	638.739	0.16839	638.739	0.26057	638.739	0.30459	638.739	0.27758	638.739	0.36999	638.739	0.41124	638.739	0.06058	638.739	0.11541	638.739	0.16472
	639.64	0.06098	639.64	0.14569	639.64	0.18729	639.64	0.08042	639.64	0.15128	639.64	0.21133	639.64	0.16585	639.64	0.26243	639.64	0.30485	639.64	0.28015	639.64	0.36629	639.64	0.4065	639.64	0.06141	639.64	0.11443	639.64	0.16499
	640.541	0.06067	640.541	0.1442	640.541	0.18755	640.541	0.07964	640.541	0.15203	640.541	0.20976	640.541	0.16664	640.541	0.26357	640.541	0.30721	640.541	0.27752	640.541	0.36898	640.541	0.3987	640.541	0.061	640.541	0.11444	640.541	0.16449
	641.441	0.06135	641.441	0.14497	641.441	0.18753	641.441	0.07919	641.441	0.15194	641.441	0.20924	641.441	0.16805	641.441	0.26248	641.441	0.30794	641.441	0.28769	641.441	0.36633	641.441	0.40158	641.441	0.06132	641.441	0.11444	641.441	0.16482
	642.342	0.06155	642.342	0.14582	642.342	0.1894	642.342	0.07854	642.342	0.15158	642.342	0.21036	642.342	0.16894	642.342	0.26136	642.342	0.30644	642.342	0.28947	642.342	0.37615	642.342	0.40519	642.342	0.0606	642.342	0.11383	642.342	0.16192
	643.243	0.061	643.243	0.14461	643.243	0.18957	643.243	0.07952	643.243	0.15149	643.243	0.20954	643.243	0.16824	643.243	0.2611	643.243	0.30561	643.243	0.28541	643.243	0.37363	643.243	0.40745	643.243	0.06035	643.243	0.11421	643.243	0.1612
	644.144	0.06192	644.144	0.14433	644.144	0.18994	644.144	0.07985	644.144	0.15104	644.144	0.2087	644.144	0.16738	644.144	0.26218	644.144	0.30742	644.144	0.28762	644.144	0.3681	644.144	0.40695	644.144	0.05962	644.144	0.11528	644.144	0.16256
	645.045	0.061	645.045	0.14338	645.045	0.18939	645.045	0.07962	645.045	0.1521	645.045	0.2089	645.045	0.16487	645.045	0.26211	645.045	0.30625	645.045	0.28867	645.045	0.36873	645.045	0.42136	645.045	0.05928	645.045	0.11543	645.045	0.16081
	645.946	0.06017	645.946	0.14315	645.946	0.18785	645.946	0.08001	645.946	0.15256	645.946	0.20947	645.946	0.16824	645.946	0.26037	645.946	0.30749	645.946	0.28563	645.946	0.37417	645.946	0.41127	645.946	0.05994	645.946	0.11583	645.946	0.16006
	646.847	0.06075	646.847	0.14292	646.847	0.18826	646.847	0.07977	646.847	0.152	646.847	0.20971	646.847	0.16688	646.847	0.26125	646.847	0.30781	646.847	0.28527	646.847	0.37313	646.847	0.41116	646.847	0.06033	646.847	0.11716	646.847	0.15993
	647.748	0.06136	647.748	0.14252	647.748	0.18726	647.748	0.07973	647.748	0.15157	647.748	0.21022	647.748	0.16852	647.748	0.2618	647.748	0.30744	647.748	0.28399	647.748	0.3739	647.748	0.4098	647.748	0.06069	647.748	0.11832	647.748	0.1608
	648.649	0.0617	648.649	0.14217	648.649	0.18761	648.649	0.07941	648.649	0.15215	648.649	0.2087	648.649	0.17099	648.649	0.26186	648.649	0.30575	648.649	0.28576	648.649	0.37424	648.649	0.40202	648.649	0.06144	648.649	0.11865	648.649	0.16246
	649.55	0.06109	649.55	0.1424	649.55	0.18664	649.55	0.07861	649.55	0.15194	649.55	0.20846	649.55	0.16728	649.55	0.26323	649.55	0.30559	649.55	0.28759	649.55	0.37216	649.55	0.40991	649.55	0.06249	649.55	0.11901	649.55	0.16552
	650.45	0.06205	650.45	0.14278	650.45	0.18707	650.45	0.07933	650.45	0.15148	650.45	0.20846	650.45	0.17256	650.45	0.26287	650.45	0.30544	650.45	0.28604	650.45	0.36961	650.45	0.41153	650.45	0.06283	650.45	0.11804	650.45	0.16591
	651.351	0.06242	651.351	0.14375	651.351	0.18641	651.351	0.07933	651.351	0.15117	651.351	0.20911	651.351	0.16707	651.351	0.26369	651.351	0.30636	651.351	0.28676	651.351	0.36898	651.351	0.40251	651.351	0.06292	651.351	0.11741	651.351	0.16589
	652.252	0.06224	652.252	0.14545	652.252	0.18739	652.252	0.0789	652.252	0.15163	652.252	0.20897	652.252	0.16953	652.252	0.26277	652.252	0.30697	652.252	0.28572	652.252	0.37062	652.252	0.41509	652.252	0.06197	652.252	0.11588	652.252	0.1656
	653.153	0.06136	653.153	0.14549	653.153	0.18816	653.153	0.07878	653.153	0.15118	653.153	0.20884	653.153	0.16774	653.153	0.2624	653.153	0.30649	653.153	0.28359	653.153	0.37563	653.153	0.40687	653.153	0.06182	653.153	0.11508	653.153	0.16429
	654.054	0.06247	654.054	0.14572	654.054	0.18678	654.054	0.07962	654.054	0.15228	654.054	0.21017	654.054	0.17134	654.054	0.26328	654.054	0.30521	654.054	0.28368	654.054	0.36718	654.054	0.40432	654.054	0.06084	654.054	0.11551	654.054	0.16321
	654.955	0.06282	654.955	0.14518	654.955	0.18675	654.955	0.07947	654.955	0.15121	654.955	0.20897	654.955	0.16774	654.955	0.26178	654.955	0.30553	654.955	0.28151	654.955	0.36633	654.955	0.40856	654.955	0.05981	654.955	0.11395	654.955	0.16318
	655.856	0.06197	655.856	0.14469	655.856	0.18625	655.856	0.07905	655.856	0.15114	655.856	0.20972	655.856	0.16856	655.856	0.26366	655.856	0.30355	655.856	0.28665	655.856	0.36308	655.856	0.40206	655.856	0.0592	655.856	0.11477	655.856	0.16274
	656.757	0.06192	656.757	0.14542	656.757	0.18685	656.757	0.07904	656.757	0.15126	656.757	0.21005	656.757	0.16815	656.757	0.26411	656.757	0.30294	656.757	0.28667	656.757	0.37507	656.757	0.40519	656.757	0.05852	656.757	0.11471	656.757	0.1629
	657.658	0.06192	657.658	0.1457	657.658	0.1873	657.658	0.07938	657.658	0.15188	657.658	0.21022	657.658	0.16774	657.658	0.26354	657.658	0.30521	657.658	0.28718	657.658	0.3695	657.658	0.40762	657.658	0.05698	657.658	0.114	657.658	0.16447
	658.559	0.06052	658.559	0.14534	658.559	0.18775	658.559	0.07959	658.559	0.15093	658.559	0.20967	658.559	0.16943	658.559	0.26194	658.559	0.3047	658.559	0.2852	658.559	0.36708	658.559	0.39654	658.559	0.05724	658.559	0.11377	658.559	0.16846
	659.459	0.06138	659.459	0.14483	659.459	0.18841	659.459	0.07976	659.459	0.152	659.459	0.2094	659.459	0.16754	659.459	0.26378	659.459	0.305	659.459	0.28248	659.459	0.36309	659.459	0.39238	659.459	0.05786	659.459	0.11356	659.459	0.16933
	660.36	0.06108	660.36	0.14392	660.36	0.18693	660.36	0.07978	660.36	0.15213	660.36	0.21042	660.36	0.16906	660.36	0.26304	660.36	0.30682	660.36	0.2839	660.36	0.36676	660.36	0.39974	660.36	0.05831	660.36	0.11303	660.36	0.17218
	661.261	0.05979	661.261	0.14411	661.261	0.1861	661.261	0.07998	661.261	0.15202	661.261	0.20944	661.261	0.1691	661.261	0.26381	661.261	0.30791	661.261	0.28292	661.261	0.36613	661.261	0.40129	661.261	0.0592	661.261	0.11232	661.261	0.17356
	662.162	0.05992	662.162	0.1441	662.162	0.18482	662.162	0.0802	662.162	0.15144	662.162	0.2096	662.162	0.1694	662.162	0.26287	662.162	0.30535	662.162	0.28561	662.162	0.36916	662.162	0.40341	662.162	0.05932	662.162	0.11246	662.162	0.17382
	663.063	0.05964	663.063	0.14146	663.063	0.18651	663.063	0.07947	663.063	0.15052	663.063	0.20909	663.063	0.16737	663.063	0.26224	663.063	0.30507	663.063	0.28504	663.063	0.36673	663.063	0.39468	663.063	0.06011	663.063	0.11242	663.063	0.17436
	663.964	0.05974	663.964	0.14137	663.964	0.18712	663.964	0.07915	663.964	0.15066	663.964	0.2088	663.964	0.16737	663.964	0.26002	663.964	0.30594	663.964	0.28755	663.964	0.36857	663.964	0.40204	663.964	0.0614	663.964	0.11137	663.964	0.17414
	664.865	0.06113	664.865	0.14377	664.865	0.18705	664.865	0.07882	664.865	0.15099	664.865	0.20888	664.865	0.16444	664.865	0.26366	664.865	0.30664	664.865	0.28401	664.865	0.3715	664.865	0.40685	664.865	0.06138	664.865	0.11173	664.865	0.17202
	665.766	0.06079	665.766	0.14245	665.766	0.18745	665.766	0.07898	665.766	0.1505	665.766	0.20898	665.766	0.16665	665.766	0.26225	665.766	0.30583	665.766	0.28511	665.766	0.36649	665.766	0.39934	665.766	0.06075	665.766	0.11242	665.766	0.16859
	666.667	0.06112	666.667	0.14306	666.667	0.18796	666.667	0.08055	666.667	0.15072	666.667	0.20947	666.667	0.16902	666.667	0.26424	666.667	0.30577	666.667	0.28163	666.667	0.36528	666.667	0.39898	666.667	0.06107	666.667	0.11152	666.667	0.16559
	667.568	0.06128	667.568	0.14245	667.568	0.18704	667.568	0.08034	667.568	0.15078	667.568	0.21002	667.568	0.16863	667.568	0.26168	667.568	0.30542	667.568	0.27893	667.568	0.37621	667.568	0.40399	667.568	0.06146	667.568	0.11238	667.568	0.16342
	668.468	0.06062	668.468	0.14248	668.468	0.18752	668.468	0.07991	668.468	0.15074	668.468	0.21009	668.468	0.16782	668.468	0.26303	668.468	0.30563	668.468	0.27654	668.468	0.37903	668.468	0.40198	668.468	0.06207	668.468	0.1152	668.468	0.1659
	669.369	0.06128	669.369	0.14263	669.369	0.18775	669.369	0.07953	669.369	0.15124	669.369	0.21047	669.369	0.16689	669.369	0.26241	669.369	0.30538	669.369	0.28028	669.369	0.37669	669.369	0.4048	669.369	0.06288	669.369	0.11557	669.369	0.16814
	670.27	0.06284	670.27	0.14331	670.27	0.18897	670.27	0.07968	670.27	0.15146	670.27	0.2105	670.27	0.16916	670.27	0.26232	670.27	0.30576	670.27	0.28312	670.27	0.3655	670.27	0.39551	670.27	0.06392	670.27	0.11648	670.27	0.16947
	671.171	0.06134	671.171	0.14194	671.171	0.18702	671.171	0.08003	671.171	0.15212	671.171	0.2098	671.171	0.16832	671.171	0.26163	671.171	0.3062	671.171	0.27612	671.171	0.36332	671.171	0.3992	671.171	0.06481	671.171	0.11556	671.171	0.17114
	672.072	0.0608	672.072	0.1421	672.072	0.18482	672.072	0.07874	672.072	0.15196	672.072	0.20898	672.072	0.16535	672.072	0.25514	672.072	0.30346	672.072	0.27835	672.072	0.36528	672.072	0.40329	672.072	0.06483	672.072	0.11632	672.072	0.16913
	672.973	0.06137	672.973	0.14314	672.973	0.18566	672.973	0.07867	672.973	0.15157	672.973	0.2084	672.973	0.16777	672.973	0.26062	672.973	0.30535	672.973	0.28033	672.973	0.3638	672.973	0.40769	672.973	0.06399	672.973	0.11549	672.973	0.16624
	673.874	0.06043	673.874	0.14405	673.874	0.18592	673.874	0.07855	673.874	0.15147	673.874	0.2093	673.874	0.16679	673.874	0.2614	673.874	0.30381	673.874	0.27832	673.874	0.36627	673.874	0.41263	673.874	0.06372	673.874	0.11519	673.874	0.16234
	674.775	0.05967	674.775	0.1431	674.775	0.18592	674.775	0.07834	674.775	0.15212	674.775	0.20904	674.775	0.16841	674.775	0.26342	674.775	0.30515	674.775	0.2781	674.775	0.36394	674.775	0.4142	674.775	0.06271	674.775	0.11505	674.775	0.16153
	675.676	0.05977	675.676	0.14475	675.676	0.18475	675.676	0.07962	675.676	0.1514	675.676	0.21014	675.676	0.16531	675.676	0.26239	675.676	0.30143	675.676	0.27737	675.676	0.36391	675.676	0.40879	675.676	0.06169	675.676	0.11661	675.676	0.16225
	676.577	0.05948	676.577	0.14526	676.577	0.18673	676.577	0.07993	676.577	0.15131	676.577	0.20815	676.577	0.1667	676.577	0.26192	676.577	0.30439	676.577	0.27872	676.577	0.36414	676.577	0.40075	676.577	0.06161	676.577	0.11821	676.577	0.15932
	677.477	0.05846	677.477	0.14518	677.477	0.18836	677.477	0.07955	677.477	0.15097	677.477	0.20882	677.477	0.1648	677.477	0.26537	677.477	0.3041	677.477	0.27766	677.477	0.36526	677.477	0.39798	677.477	0.06131	677.477	0.11587	677.477	0.16286
	678.378	0.05845	678.378	0.14473	678.378	0.18652	678.378	0.08003	678.378	0.15166	678.378	0.20916	678.378	0.1665	678.378	0.26326	678.378	0.30561	678.378	0.27782	678.378	0.36592	678.378	0.39786	678.378	0.0618	678.378	0.11708	678.378	0.16328
	679.279	0.05873	679.279	0.14335	679.279	0.18718	679.279	0.07967	679.279	0.15153	679.279	0.20659	679.279	0.1722	679.279	0.26179	679.279	0.30226	679.279	0.278	679.279	0.36502	679.279	0.39695	679.279	0.06197	679.279	0.11627	679.279	0.16562
	680.18	0.05891	680.18	0.14298	680.18	0.18655	680.18	0.07923	680.18	0.15095	680.18	0.20736	680.18	0.16702	680.18	0.26148	680.18	0.30333	680.18	0.27661	680.18	0.36286	680.18	0.40488	680.18	0.06186	680.18	0.11587	680.18	0.1645
	681.081	0.05995	681.081	0.14231	681.081	0.18454	681.081	0.07904	681.081	0.15059	681.081	0.20907	681.081	0.16971	681.081	0.26419	681.081	0.30309	681.081	0.27902	681.081	0.36763	681.081	0.41461	681.081	0.06448	681.081	0.11427	681.081	0.16453
	681.982	0.06145	681.982	0.13937	681.982	0.18327	681.982	0.07957	681.982	0.14959	681.982	0.20916	681.982	0.16806	681.982	0.26223	681.982	0.30448	681.982	0.27656	681.982	0.36557	681.982	0.41215	681.982	0.06416	681.982	0.11412	681.982	0.16143
	682.883	0.06199	682.883	0.14047	682.883	0.18397	682.883	0.07979	682.883	0.15055	682.883	0.20803	682.883	0.16771	682.883	0.25975	682.883	0.3069	682.883	0.27971	682.883	0.35653	682.883	0.4077	682.883	0.06216	682.883	0.11423	682.883	0.16115
	683.784	0.06193	683.784	0.14086	683.784	0.18594	683.784	0.07976	683.784	0.15124	683.784	0.2068	683.784	0.16533	683.784	0.26197	683.784	0.30534	683.784	0.27731	683.784	0.35971	683.784	0.40591	683.784	0.06199	683.784	0.113	683.784	0.16088
	684.685	0.06045	684.685	0.14213	684.685	0.18789	684.685	0.08032	684.685	0.15083	684.685	0.20721	684.685	0.16672	684.685	0.26095	684.685	0.3034	684.685	0.27659	684.685	0.36688	684.685	0.40236	684.685	0.06272	684.685	0.114	684.685	0.16182
	685.586	0.06062	685.586	0.14136	685.586	0.188	685.586	0.07993	685.586	0.15032	685.586	0.20741	685.586	0.16757	685.586	0.2626	685.586	0.30612	685.586	0.27866	685.586	0.36724	685.586	0.40032	685.586	0.06205	685.586	0.11401	685.586	0.16513
	686.486	0.06067	686.486	0.14116	686.486	0.18645	686.486	0.0794	686.486	0.1514	686.486	0.20795	686.486	0.16489	686.486	0.26267	686.486	0.3059	686.486	0.2839	686.486	0.35936	686.486	0.39597	686.486	0.06075	686.486	0.11382	686.486	0.16578
	687.387	0.06006	687.387	0.14028	687.387	0.18664	687.387	0.07904	687.387	0.15083	687.387	0.20826	687.387	0.16747	687.387	0.26186	687.387	0.30331	687.387	0.28044	687.387	0.36993	687.387	0.39744	687.387	0.06038	687.387	0.11494	687.387	0.16593
	688.288	0.06063	688.288	0.14096	688.288	0.18625	688.288	0.07859	688.288	0.15068	688.288	0.20722	688.288	0.16765	688.288	0.26265	688.288	0.30514	688.288	0.27804	688.288	0.36613	688.288	0.40831	688.288	0.06117	688.288	0.11512	688.288	0.16413
	689.189	0.0604	689.189	0.13859	689.189	0.18736	689.189	0.07902	689.189	0.15033	689.189	0.20901	689.189	0.16821	689.189	0.26162	689.189	0.3059	689.189	0.27773	689.189	0.36933	689.189	0.40443	689.189	0.06183	689.189	0.11499	689.189	0.16372
	690.09	0.06075	690.09	0.14153	690.09	0.1875	690.09	0.07909	690.09	0.14982	690.09	0.20929	690.09	0.1687	690.09	0.26157	690.09	0.30368	690.09	0.279	690.09	0.36862	690.09	0.40329	690.09	0.06205	690.09	0.11487	690.09	0.16415
	690.991	0.06147	690.991	0.14382	690.991	0.18484	690.991	0.07925	690.991	0.15055	690.991	0.20787	690.991	0.16804	690.991	0.26329	690.991	0.30665	690.991	0.27824	690.991	0.36702	690.991	0.40718	690.991	0.06323	690.991	0.11517	690.991	0.16573
	691.892	0.06248	691.892	0.1453	691.892	0.18627	691.892	0.08017	691.892	0.15172	691.892	0.2085	691.892	0.16582	691.892	0.26309	691.892	0.30335	691.892	0.27696	691.892	0.36632	691.892	0.41907	691.892	0.06381	691.892	0.11435	691.892	0.16577
	692.793	0.06068	692.793	0.1464	692.793	0.18778	692.793	0.07932	692.793	0.15127	692.793	0.20874	692.793	0.16619	692.793	0.26281	692.793	0.30426	692.793	0.27008	692.793	0.36375	692.793	0.41021	692.793	0.0634	692.793	0.1126	692.793	0.16682
	693.694	0.06117	693.694	0.14554	693.694	0.18588	693.694	0.07962	693.694	0.15113	693.694	0.20771	693.694	0.16364	693.694	0.26356	693.694	0.30547	693.694	0.28167	693.694	0.36556	693.694	0.41013	693.694	0.06284	693.694	0.11324	693.694	0.16735
	694.595	0.05998	694.595	0.14374	694.595	0.18515	694.595	0.07955	694.595	0.15131	694.595	0.20773	694.595	0.1637	694.595	0.262	694.595	0.30473	694.595	0.27704	694.595	0.365	694.595	0.41291	694.595	0.06252	694.595	0.11275	694.595	0.16698
	695.495	0.06113	695.495	0.14267	695.495	0.18496	695.495	0.07939	695.495	0.15162	695.495	0.20857	695.495	0.16725	695.495	0.26216	695.495	0.30225	695.495	0.27488	695.495	0.36256	695.495	0.41644	695.495	0.06174	695.495	0.11326	695.495	0.16846
	696.396	0.0626	696.396	0.1423	696.396	0.18417	696.396	0.07943	696.396	0.15171	696.396	0.20768	696.396	0.16576	696.396	0.26283	696.396	0.3064	696.396	0.27864	696.396	0.36727	696.396	0.41466	696.396	0.06136	696.396	0.11238	696.396	0.16872
	697.297	0.06221	697.297	0.14218	697.297	0.18537	697.297	0.07883	697.297	0.15114	697.297	0.20734	697.297	0.16896	697.297	0.25957	697.297	0.30444	697.297	0.27894	697.297	0.36664	697.297	0.41055	697.297	0.06075	697.297	0.1127	697.297	0.16993
	698.198	0.06181	698.198	0.14203	698.198	0.18556	698.198	0.07978	698.198	0.15132	698.198	0.2082	698.198	0.16576	698.198	0.26344	698.198	0.30357	698.198	0.2809	698.198	0.35863	698.198	0.40559	698.198	0.05972	698.198	0.11628	698.198	0.1699
	699.099	0.06085	699.099	0.14242	699.099	0.18217	699.099	0.07951	699.099	0.15159	699.099	0.20982	699.099	0.16928	699.099	0.26341	699.099	0.30271	699.099	0.28239	699.099	0.35296	699.099	0.41207	699.099	0.05919	699.099	0.11515	699.099	0.17075
	700	0.06085	700	0.14329	700	0.18374	700	0.07942	700	0.15057	700	0.20981	700	0.16867	700	0.26126	700	0.3052	700	0.28769	700	0.36127	700	0.41145	700	0.05992	700	0.11491	700	0.16873
	700.901	0.06138	700.901	0.14357	700.901	0.1859	700.901	0.07903	700.901	0.15122	700.901	0.20894	700.901	0.16492	700.901	0.2636	700.901	0.30559	700.901	0.28632	700.901	0.36677	700.901	0.40826	700.901	0.06019	700.901	0.11423	700.901	0.16569
	701.802	0.06185	701.802	0.14324	701.802	0.1875	701.802	0.07843	701.802	0.15089	701.802	0.20883	701.802	0.16744	701.802	0.26353	701.802	0.30528	701.802	0.28186	701.802	0.36398	701.802	0.40407	701.802	0.06057	701.802	0.11447	701.802	0.16565
	702.703	0.06272	702.703	0.14431	702.703	0.18617	702.703	0.07945	702.703	0.15105	702.703	0.20895	702.703	0.16613	702.703	0.26376	702.703	0.30437	702.703	0.27862	702.703	0.36802	702.703	0.39648	702.703	0.06164	702.703	0.11381	702.703	0.16559
	703.604	0.06279	703.604	0.1432	703.604	0.18701	703.604	0.07996	703.604	0.15111	703.604	0.20837	703.604	0.16588	703.604	0.2633	703.604	0.30543	703.604	0.28038	703.604	0.36453	703.604	0.39431	703.604	0.06168	703.604	0.11341	703.604	0.16557
	704.505	0.06139	704.505	0.14306	704.505	0.18499	704.505	0.07882	704.505	0.15072	704.505	0.20663	704.505	0.16818	704.505	0.26362	704.505	0.30438	704.505	0.28353	704.505	0.36825	704.505	0.39992	704.505	0.06251	704.505	0.11161	704.505	0.16603
	705.405	0.05999	705.405	0.14208	705.405	0.18305	705.405	0.08015	705.405	0.15033	705.405	0.20661	705.405	0.16654	705.405	0.2602	705.405	0.30436	705.405	0.28333	705.405	0.36626	705.405	0.40464	705.405	0.06253	705.405	0.11073	705.405	0.16633
	706.306	0.05963	706.306	0.14289	706.306	0.1843	706.306	0.07969	706.306	0.14957	706.306	0.20665	706.306	0.16889	706.306	0.26229	706.306	0.30322	706.306	0.28414	706.306	0.36682	706.306	0.4065	706.306	0.0628	706.306	0.11038	706.306	0.16309
	707.207	0.06014	707.207	0.14191	707.207	0.18509	707.207	0.08042	707.207	0.15036	707.207	0.20816	707.207	0.16837	707.207	0.26294	707.207	0.30294	707.207	0.28094	707.207	0.36428	707.207	0.4098	707.207	0.06357	707.207	0.1125	707.207	0.16033
	708.108	0.06091	708.108	0.14169	708.108	0.18637	708.108	0.08094	708.108	0.15079	708.108	0.20957	708.108	0.16745	708.108	0.25889	708.108	0.30379	708.108	0.28006	708.108	0.35732	708.108	0.41191	708.108	0.06471	708.108	0.11397	708.108	0.16148
	709.009	0.05969	709.009	0.14238	709.009	0.18684	709.009	0.07921	709.009	0.15089	709.009	0.20882	709.009	0.16729	709.009	0.26206	709.009	0.30656	709.009	0.28018	709.009	0.36605	709.009	0.39781	709.009	0.06458	709.009	0.11645	709.009	0.16442
	709.91	0.06023	709.91	0.14177	709.91	0.18744	709.91	0.07997	709.91	0.15047	709.91	0.20813	709.91	0.16915	709.91	0.26297	709.91	0.30449	709.91	0.28178	709.91	0.36858	709.91	0.41433	709.91	0.06332	709.91	0.11815	709.91	0.16762
	710.811	0.06117	710.811	0.14425	710.811	0.18682	710.811	0.07993	710.811	0.15084	710.811	0.20765	710.811	0.16445	710.811	0.2633	710.811	0.30436	710.811	0.28338	710.811	0.35949	710.811	0.40583	710.811	0.06294	710.811	0.11896	710.811	0.16863
	711.712	0.06201	711.712	0.14369	711.712	0.18464	711.712	0.07896	711.712	0.15	711.712	0.20739	711.712	0.1669	711.712	0.26338	711.712	0.30477	711.712	0.27876	711.712	0.35633	711.712	0.38946	711.712	0.06219	711.712	0.11685	711.712	0.16843
	712.613	0.06194	712.613	0.14388	712.613	0.18314	712.613	0.07958	712.613	0.14988	712.613	0.20814	712.613	0.16592	712.613	0.26167	712.613	0.30258	712.613	0.27725	712.613	0.37123	712.613	0.39278	712.613	0.06255	712.613	0.11594	712.613	0.16639
	713.514	0.06009	713.514	0.14568	713.514	0.1855	713.514	0.0783	713.514	0.15072	713.514	0.20848	713.514	0.16751	713.514	0.26035	713.514	0.29981	713.514	0.26995	713.514	0.36721	713.514	0.40197	713.514	0.06345	713.514	0.11416	713.514	0.16743
	714.414	0.05897	714.414	0.14685	714.414	0.18681	714.414	0.07824	714.414	0.14988	714.414	0.20751	714.414	0.16822	714.414	0.26205	714.414	0.30349	714.414	0.27028	714.414	0.3726	714.414	0.41194	714.414	0.06213	714.414	0.11199	714.414	0.16637
	715.315	0.06022	715.315	0.14767	715.315	0.18642	715.315	0.07868	715.315	0.15095	715.315	0.20861	715.315	0.16788	715.315	0.26224	715.315	0.30352	715.315	0.27376	715.315	0.36949	715.315	0.41126	715.315	0.0614	715.315	0.10982	715.315	0.16672
	716.216	0.06106	716.216	0.1469	716.216	0.18556	716.216	0.07941	716.216	0.15179	716.216	0.20848	716.216	0.17052	716.216	0.26264	716.216	0.30246	716.216	0.2731	716.216	0.36421	716.216	0.39616	716.216	0.06212	716.216	0.11299	716.216	0.16331
	717.117	0.06027	717.117	0.14707	717.117	0.18372	717.117	0.07997	717.117	0.15105	717.117	0.20826	717.117	0.16722	717.117	0.25848	717.117	0.30203	717.117	0.27724	717.117	0.36566	717.117	0.406	717.117	0.06172	717.117	0.11408	717.117	0.16346
	718.018	0.05976	718.018	0.14576	718.018	0.18412	718.018	0.07939	718.018	0.15115	718.018	0.20906	718.018	0.16591	718.018	0.26146	718.018	0.30325	718.018	0.27939	718.018	0.36602	718.018	0.40216	718.018	0.05993	718.018	0.11533	718.018	0.1642
	718.919	0.06041	718.919	0.14542	718.919	0.18478	718.919	0.07941	718.919	0.15044	718.919	0.20733	718.919	0.16924	718.919	0.26224	718.919	0.30269	718.919	0.28063	718.919	0.35711	718.919	0.40298	718.919	0.05839	718.919	0.11479	718.919	0.16679
	719.82	0.06042	719.82	0.14375	719.82	0.18679	719.82	0.07897	719.82	0.15036	719.82	0.20619	719.82	0.16664	719.82	0.2624	719.82	0.30417	719.82	0.27639	719.82	0.35616	719.82	0.39931	719.82	0.05859	719.82	0.11488	719.82	0.16831
	720.721	0.06054	720.721	0.14274	720.721	0.18676	720.721	0.08002	720.721	0.15044	720.721	0.20754	720.721	0.16788	720.721	0.26474	720.721	0.30453	720.721	0.27664	720.721	0.36055	720.721	0.39448	720.721	0.05863	720.721	0.11349	720.721	0.16904
	721.622	0.06019	721.622	0.14331	721.622	0.18551	721.622	0.08031	721.622	0.14982	721.622	0.20733	721.622	0.16965	721.622	0.26381	721.622	0.30123	721.622	0.28065	721.622	0.36294	721.622	0.38654	721.622	0.05888	721.622	0.11374	721.622	0.1681
	722.523	0.06084	722.523	0.14301	722.523	0.18531	722.523	0.07883	722.523	0.14998	722.523	0.20783	722.523	0.16449	722.523	0.26211	722.523	0.30502	722.523	0.28314	722.523	0.36274	722.523	0.38944	722.523	0.05945	722.523	0.1152	722.523	0.1688
	723.423	0.06041	723.423	0.1419	723.423	0.18565	723.423	0.07871	723.423	0.15034	723.423	0.2079	723.423	0.16441	723.423	0.26232	723.423	0.30194	723.423	0.28184	723.423	0.3578	723.423	0.39199	723.423	0.06032	723.423	0.1146	723.423	0.16752
	724.324	0.05945	724.324	0.14174	724.324	0.18475	724.324	0.07914	724.324	0.14985	724.324	0.20922	724.324	0.16968	724.324	0.26575	724.324	0.30165	724.324	0.27595	724.324	0.35637	724.324	0.40441	724.324	0.06081	724.324	0.11421	724.324	0.16727
	725.225	0.05949	725.225	0.14255	725.225	0.18431	725.225	0.07879	725.225	0.1502	725.225	0.20752	725.225	0.16784	725.225	0.26063	725.225	0.30266	725.225	0.27755	725.225	0.35717	725.225	0.40345	725.225	0.06113	725.225	0.1126	725.225	0.16784
	726.126	0.06117	726.126	0.14233	726.126	0.18461	726.126	0.07818	726.126	0.15154	726.126	0.20709	726.126	0.16999	726.126	0.26393	726.126	0.30203	726.126	0.27158	726.126	0.36535	726.126	0.40491	726.126	0.06113	726.126	0.11434	726.126	0.1689
	727.027	0.06098	727.027	0.14161	727.027	0.18491	727.027	0.07847	727.027	0.15115	727.027	0.20799	727.027	0.1682	727.027	0.26247	727.027	0.30282	727.027	0.27487	727.027	0.36481	727.027	0.39966	727.027	0.06261	727.027	0.11471	727.027	0.16949
	727.928	0.05963	727.928	0.14081	727.928	0.1852	727.928	0.0788	727.928	0.15083	727.928	0.20743	727.928	0.16689	727.928	0.25937	727.928	0.30233	727.928	0.27675	727.928	0.3662	727.928	0.40816	727.928	0.06403	727.928	0.11607	727.928	0.16921
	728.829	0.06048	728.829	0.14152	728.829	0.18511	728.829	0.0793	728.829	0.14996	728.829	0.20745	728.829	0.16514	728.829	0.26106	728.829	0.30248	728.829	0.27693	728.829	0.36475	728.829	0.40865	728.829	0.06373	728.829	0.11514	728.829	0.16719
	729.73	0.06096	729.73	0.14163	729.73	0.18532	729.73	0.0799	729.73	0.14941	729.73	0.2069	729.73	0.16946	729.73	0.26356	729.73	0.30183	729.73	0.27582	729.73	0.36233	729.73	0.39792	729.73	0.0637	729.73	0.11596	729.73	0.16738
	730.631	0.06007	730.631	0.14335	730.631	0.18495	730.631	0.07888	730.631	0.14966	730.631	0.20828	730.631	0.16677	730.631	0.26244	730.631	0.30048	730.631	0.27202	730.631	0.37589	730.631	0.40129	730.631	0.06478	730.631	0.11669	730.631	0.16405
	731.532	0.05984	731.532	0.14385	731.532	0.18548	731.532	0.07884	731.532	0.15059	731.532	0.20805	731.532	0.16957	731.532	0.26012	731.532	0.30145	731.532	0.27234	731.532	0.36079	731.532	0.39065	731.532	0.06533	731.532	0.11495	731.532	0.16492
	732.432	0.06116	732.432	0.1422	732.432	0.18464	732.432	0.07939	732.432	0.14959	732.432	0.20731	732.432	0.16951	732.432	0.2617	732.432	0.30204	732.432	0.27457	732.432	0.36015	732.432	0.3884	732.432	0.06523	732.432	0.11397	732.432	0.16377
	733.333	0.06217	733.333	0.14289	733.333	0.18499	733.333	0.07999	733.333	0.14906	733.333	0.20699	733.333	0.16503	733.333	0.2631	733.333	0.30223	733.333	0.27509	733.333	0.36309	733.333	0.38377	733.333	0.06559	733.333	0.11331	733.333	0.16402
	734.234	0.06138	734.234	0.14545	734.234	0.18428	734.234	0.07857	734.234	0.15017	734.234	0.20738	734.234	0.16549	734.234	0.26437	734.234	0.3035	734.234	0.27458	734.234	0.35989	734.234	0.40564	734.234	0.06583	734.234	0.11392	734.234	0.16478
	735.135	0.05886	735.135	0.14317	735.135	0.18377	735.135	0.07749	735.135	0.15024	735.135	0.20701	735.135	0.16548	735.135	0.2638	735.135	0.30022	735.135	0.27405	735.135	0.36218	735.135	0.40383	735.135	0.06525	735.135	0.11506	735.135	0.16581
	736.036	0.05756	736.036	0.14194	736.036	0.18448	736.036	0.07905	736.036	0.15074	736.036	0.20672	736.036	0.16774	736.036	0.26177	736.036	0.30295	736.036	0.27295	736.036	0.3587	736.036	0.40842	736.036	0.06405	736.036	0.11633	736.036	0.16499
	736.937	0.05868	736.937	0.1412	736.937	0.18429	736.937	0.07911	736.937	0.15144	736.937	0.20767	736.937	0.16766	736.937	0.26283	736.937	0.30249	736.937	0.27283	736.937	0.36251	736.937	0.39496	736.937	0.06343	736.937	0.11527	736.937	0.1655
	737.838	0.05841	737.838	0.14121	737.838	0.18238	737.838	0.07935	737.838	0.15032	737.838	0.2076	737.838	0.16555	737.838	0.26303	737.838	0.30293	737.838	0.27442	737.838	0.36285	737.838	0.39538	737.838	0.06213	737.838	0.11636	737.838	0.16576
	738.739	0.05888	738.739	0.1391	738.739	0.18178	738.739	0.07886	738.739	0.15026	738.739	0.20765	738.739	0.16556	738.739	0.2593	738.739	0.30526	738.739	0.27603	738.739	0.36068	738.739	0.40888	738.739	0.06191	738.739	0.11509	738.739	0.16685
	739.64	0.06058	739.64	0.14078	739.64	0.18208	739.64	0.07976	739.64	0.14936	739.64	0.20805	739.64	0.17143	739.64	0.26044	739.64	0.30472	739.64	0.27583	739.64	0.3555	739.64	0.41267	739.64	0.06105	739.64	0.11377	739.64	0.16745
	740.541	0.06056	740.541	0.14068	740.541	0.18367	740.541	0.08122	740.541	0.14971	740.541	0.20824	740.541	0.16534	740.541	0.2629	740.541	0.30008	740.541	0.27515	740.541	0.36056	740.541	0.40813	740.541	0.06063	740.541	0.11409	740.541	0.16659
	741.441	0.06074	741.441	0.14065	741.441	0.18352	741.441	0.08055	741.441	0.14997	741.441	0.20761	741.441	0.16815	741.441	0.26244	741.441	0.30191	741.441	0.27825	741.441	0.36125	741.441	0.40527	741.441	0.06041	741.441	0.11464	741.441	0.16599
	742.342	0.0617	742.342	0.13957	742.342	0.18286	742.342	0.07956	742.342	0.14934	742.342	0.20731	742.342	0.16526	742.342	0.26528	742.342	0.30207	742.342	0.27995	742.342	0.36237	742.342	0.40631	742.342	0.06168	742.342	0.11417	742.342	0.16591
	743.243	0.06056	743.243	0.13903	743.243	0.18271	743.243	0.07919	743.243	0.15012	743.243	0.20738	743.243	0.16457	743.243	0.26129	743.243	0.30196	743.243	0.2811	743.243	0.36191	743.243	0.406	743.243	0.06199	743.243	0.11493	743.243	0.16541
	744.144	0.05958	744.144	0.13981	744.144	0.18409	744.144	0.07936	744.144	0.15093	744.144	0.20753	744.144	0.16632	744.144	0.26364	744.144	0.30372	744.144	0.28053	744.144	0.36295	744.144	0.40359	744.144	0.06272	744.144	0.11527	744.144	0.1667
	745.045	0.05954	745.045	0.14009	745.045	0.18439	745.045	0.07924	745.045	0.14996	745.045	0.20761	745.045	0.16708	745.045	0.25981	745.045	0.30396	745.045	0.27972	745.045	0.36577	745.045	0.39875	745.045	0.06244	745.045	0.11526	745.045	0.16546
	745.946	0.05889	745.946	0.13992	745.946	0.18539	745.946	0.07879	745.946	0.14987	745.946	0.20704	745.946	0.16592	745.946	0.2616	745.946	0.30171	745.946	0.27854	745.946	0.35819	745.946	0.39026	745.946	0.06212	745.946	0.11553	745.946	0.1681
	746.847	0.05973	746.847	0.14031	746.847	0.1851	746.847	0.07898	746.847	0.15022	746.847	0.2075	746.847	0.16524	746.847	0.26148	746.847	0.30082	746.847	0.27446	746.847	0.35817	746.847	0.40094	746.847	0.06146	746.847	0.11579	746.847	0.16721
	747.748	0.06032	747.748	0.14059	747.748	0.18369	747.748	0.07913	747.748	0.1497	747.748	0.20807	747.748	0.17025	747.748	0.26274	747.748	0.30184	747.748	0.27416	747.748	0.367	747.748	0.39922	747.748	0.06163	747.748	0.11505	747.748	0.16561
	748.649	0.06025	748.649	0.14176	748.649	0.18468	748.649	0.07981	748.649	0.14856	748.649	0.20698	748.649	0.16893	748.649	0.26439	748.649	0.30197	748.649	0.27284	748.649	0.35095	748.649	0.4046	748.649	0.06116	748.649	0.11473	748.649	0.16439
	749.55	0.06017	749.55	0.14207	749.55	0.18351	749.55	0.08029	749.55	0.14926	749.55	0.20775	749.55	0.16669	749.55	0.26439	749.55	0.29886	749.55	0.27492	749.55	0.3516	749.55	0.39544	749.55	0.06021	749.55	0.11467	749.55	0.16262
	750.45	0.05974	750.45	0.14208	750.45	0.18185	750.45	0.07974	750.45	0.14974	750.45	0.20659	750.45	0.17128	750.45	0.26477	750.45	0.30016	750.45	0.28699	750.45	0.35682	750.45	0.40057	750.45	0.06093	750.45	0.11438	750.45	0.16291
	751.351	0.05969	751.351	0.1427	751.351	0.1831	751.351	0.07874	751.351	0.14978	751.351	0.20719	751.351	0.16874	751.351	0.26435	751.351	0.30008	751.351	0.28186	751.351	0.35077	751.351	0.41105	751.351	0.06156	751.351	0.11377	751.351	0.16358
	752.252	0.06029	752.252	0.14219	752.252	0.18466	752.252	0.07844	752.252	0.14956	752.252	0.20703	752.252	0.16893	752.252	0.26323	752.252	0.30142	752.252	0.27461	752.252	0.35505	752.252	0.39648	752.252	0.06182	752.252	0.11378	752.252	0.16518
	753.153	0.0616	753.153	0.1428	753.153	0.18434	753.153	0.07846	753.153	0.15022	753.153	0.20712	753.153	0.16714	753.153	0.26155	753.153	0.30033	753.153	0.2753	753.153	0.35995	753.153	0.39989	753.153	0.06308	753.153	0.11557	753.153	0.16638
	754.054	0.06068	754.054	0.14245	754.054	0.18287	754.054	0.07847	754.054	0.15014	754.054	0.20772	754.054	0.16563	754.054	0.26277	754.054	0.30276	754.054	0.27765	754.054	0.35893	754.054	0.39556	754.054	0.06256	754.054	0.11548	754.054	0.16451
	754.955	0.05948	754.955	0.14128	754.955	0.18412	754.955	0.07772	754.955	0.1501	754.955	0.20764	754.955	0.16803	754.955	0.26239	754.955	0.30108	754.955	0.27697	754.955	0.35738	754.955	0.38492	754.955	0.06253	754.955	0.11429	754.955	0.16586
	755.856	0.06062	755.856	0.14146	755.856	0.18491	755.856	0.07877	755.856	0.1501	755.856	0.2076	755.856	0.16959	755.856	0.26114	755.856	0.30027	755.856	0.27444	755.856	0.36187	755.856	0.39769	755.856	0.06214	755.856	0.11411	755.856	0.16559
	756.757	0.06163	756.757	0.14265	756.757	0.18431	756.757	0.07924	756.757	0.15007	756.757	0.20773	756.757	0.16611	756.757	0.26606	756.757	0.30122	756.757	0.27715	756.757	0.36146	756.757	0.39744	756.757	0.06174	756.757	0.11523	756.757	0.16597
	757.658	0.06089	757.658	0.14179	757.658	0.18319	757.658	0.07803	757.658	0.15009	757.658	0.20683	757.658	0.16806	757.658	0.26348	757.658	0.29939	757.658	0.27586	757.658	0.36106	757.658	0.39236	757.658	0.0612	757.658	0.11616	757.658	0.16459
	758.559	0.0604	758.559	0.14174	758.559	0.18381	758.559	0.07898	758.559	0.14984	758.559	0.20656	758.559	0.16498	758.559	0.2626	758.559	0.30238	758.559	0.27796	758.559	0.35933	758.559	0.39008	758.559	0.06108	758.559	0.11611	758.559	0.16531
	759.459	0.05942	759.459	0.1429	759.459	0.18613	759.459	0.07859	759.459	0.14901	759.459	0.20649	759.459	0.16899	759.459	0.26152	759.459	0.30311	759.459	0.27568	759.459	0.36283	759.459	0.38914	759.459	0.0596	759.459	0.11565	759.459	0.16389
	760.36	0.05933	760.36	0.14211	760.36	0.18379	760.36	0.0784	760.36	0.14949	760.36	0.20733	760.36	0.16725	760.36	0.26157	760.36	0.30086	760.36	0.27507	760.36	0.36188	760.36	0.38727	760.36	0.05998	760.36	0.11444	760.36	0.16161
	761.261	0.05948	761.261	0.14204	761.261	0.18277	761.261	0.0791	761.261	0.14936	761.261	0.20705	761.261	0.16991	761.261	0.26269	761.261	0.3016	761.261	0.27001	761.261	0.36362	761.261	0.39082	761.261	0.05977	761.261	0.11528	761.261	0.16167
	762.162	0.05953	762.162	0.14225	762.162	0.18411	762.162	0.07839	762.162	0.15004	762.162	0.20721	762.162	0.16745	762.162	0.263	762.162	0.30138	762.162	0.27248	762.162	0.35701	762.162	0.3919	762.162	0.06008	762.162	0.11645	762.162	0.16128
	763.063	0.05946	763.063	0.14161	763.063	0.18488	763.063	0.07884	763.063	0.1508	763.063	0.20656	763.063	0.16325	763.063	0.26273	763.063	0.30177	763.063	0.2734	763.063	0.3543	763.063	0.4071	763.063	0.06068	763.063	0.11377	763.063	0.1628
	763.964	0.06003	763.964	0.14095	763.964	0.18433	763.964	0.07994	763.964	0.14975	763.964	0.20692	763.964	0.16514	763.964	0.26309	763.964	0.30196	763.964	0.27154	763.964	0.3591	763.964	0.40149	763.964	0.06055	763.964	0.11473	763.964	0.16446
	764.865	0.06024	764.865	0.14186	764.865	0.18528	764.865	0.07904	764.865	0.15069	764.865	0.20616	764.865	0.16749	764.865	0.26271	764.865	0.30131	764.865	0.27587	764.865	0.36311	764.865	0.40568	764.865	0.06167	764.865	0.11487	764.865	0.16602
	765.766	0.05958	765.766	0.14055	765.766	0.18356	765.766	0.07929	765.766	0.15084	765.766	0.20646	765.766	0.16675	765.766	0.26072	765.766	0.30042	765.766	0.27553	765.766	0.35533	765.766	0.40003	765.766	0.06216	765.766	0.11532	765.766	0.16671
	766.667	0.05809	766.667	0.14072	766.667	0.18277	766.667	0.07902	766.667	0.15042	766.667	0.20705	766.667	0.16719	766.667	0.26157	766.667	0.29934	766.667	0.27812	766.667	0.35671	766.667	0.40367	766.667	0.06397	766.667	0.11509	766.667	0.16564
	767.568	0.05724	767.568	0.14184	767.568	0.18317	767.568	0.07969	767.568	0.14943	767.568	0.20672	767.568	0.16631	767.568	0.26052	767.568	0.29796	767.568	0.27838	767.568	0.35468	767.568	0.39684	767.568	0.06378	767.568	0.11553	767.568	0.16508
	768.468	0.05788	768.468	0.14071	768.468	0.18299	768.468	0.0796	768.468	0.1492	768.468	0.20614	768.468	0.16693	768.468	0.26433	768.468	0.30062	768.468	0.2778	768.468	0.36006	768.468	0.40205	768.468	0.06377	768.468	0.11634	768.468	0.16611
	769.369	0.05827	769.369	0.14099	769.369	0.18192	769.369	0.07892	769.369	0.14926	769.369	0.20696	769.369	0.16946	769.369	0.26138	769.369	0.29975	769.369	0.27382	769.369	0.36174	769.369	0.3995	769.369	0.06334	769.369	0.11684	769.369	0.16489
	770.27	0.05879	770.27	0.14095	770.27	0.18217	770.27	0.07882	770.27	0.14916	770.27	0.20742	770.27	0.16572	770.27	0.26355	770.27	0.2996	770.27	0.27282	770.27	0.36031	770.27	0.38356	770.27	0.06309	770.27	0.11491	770.27	0.16483
	771.171	0.0597	771.171	0.14186	771.171	0.1836	771.171	0.07797	771.171	0.15018	771.171	0.2073	771.171	0.16598	771.171	0.26083	771.171	0.30162	771.171	0.27369	771.171	0.35544	771.171	0.39492	771.171	0.06372	771.171	0.11404	771.171	0.16506
	772.072	0.05918	772.072	0.14125	772.072	0.18313	772.072	0.0788	772.072	0.1502	772.072	0.20851	772.072	0.16764	772.072	0.26387	772.072	0.30114	772.072	0.27478	772.072	0.3578	772.072	0.40848	772.072	0.06279	772.072	0.11396	772.072	0.16475
	772.973	0.05886	772.973	0.14074	772.973	0.18529	772.973	0.07977	772.973	0.14985	772.973	0.20807	772.973	0.16707	772.973	0.26381	772.973	0.29968	772.973	0.26969	772.973	0.35954	772.973	0.39566	772.973	0.0618	772.973	0.1136	772.973	0.16352
	773.874	0.05884	773.874	0.1391	773.874	0.18502	773.874	0.07788	773.874	0.15077	773.874	0.20699	773.874	0.17193	773.874	0.26328	773.874	0.3007	773.874	0.26768	773.874	0.36008	773.874	0.40504	773.874	0.0615	773.874	0.11311	773.874	0.16369
	774.775	0.05863	774.775	0.13921	774.775	0.18326	774.775	0.0781	774.775	0.14976	774.775	0.20802	774.775	0.16628	774.775	0.26205	774.775	0.29975	774.775	0.26563	774.775	0.35856	774.775	0.4031	774.775	0.06222	774.775	0.11582	774.775	0.16384
	775.676	0.05872	775.676	0.13941	775.676	0.18445	775.676	0.07794	775.676	0.14977	775.676	0.20725	775.676	0.16871	775.676	0.26141	775.676	0.29767	775.676	0.26864	775.676	0.36251	775.676	0.39413	775.676	0.06332	775.676	0.11764	775.676	0.16232
	776.577	0.05886	776.577	0.14106	776.577	0.18506	776.577	0.07832	776.577	0.14982	776.577	0.20661	776.577	0.16766	776.577	0.26163	776.577	0.3001	776.577	0.27407	776.577	0.36335	776.577	0.40383	776.577	0.06426	776.577	0.11696	776.577	0.1612
	777.477	0.05934	777.477	0.14258	777.477	0.18507	777.477	0.07887	777.477	0.14887	777.477	0.20681	777.477	0.16725	777.477	0.26165	777.477	0.30317	777.477	0.26914	777.477	0.36237	777.477	0.39715	777.477	0.06416	777.477	0.11613	777.477	0.161
	778.378	0.05974	778.378	0.14378	778.378	0.18571	778.378	0.07891	778.378	0.14873	778.378	0.20561	778.378	0.16575	778.378	0.26345	778.378	0.30104	778.378	0.26839	778.378	0.35719	778.378	0.40284	778.378	0.06377	778.378	0.11794	778.378	0.15943
	779.279	0.05954	779.279	0.14472	779.279	0.18405	779.279	0.07879	779.279	0.15036	779.279	0.205	779.279	0.16675	779.279	0.26155	779.279	0.30029	779.279	0.26828	779.279	0.35592	779.279	0.40389	779.279	0.06442	779.279	0.11839	779.279	0.16012
	780.18	0.05955	780.18	0.14465	780.18	0.18157	780.18	0.079	780.18	0.14986	780.18	0.20657	780.18	0.16548	780.18	0.26185	780.18	0.30004	780.18	0.26842	780.18	0.35693	780.18	0.39011	780.18	0.06437	780.18	0.11705	780.18	0.16492
	781.081	0.05833	781.081	0.1445	781.081	0.18332	781.081	0.07874	781.081	0.14944	781.081	0.20753	781.081	0.16922	781.081	0.26186	781.081	0.30188	781.081	0.2612	781.081	0.36079	781.081	0.39963	781.081	0.06319	781.081	0.11642	781.081	0.16426
	781.982	0.05838	781.982	0.1444	781.982	0.18307	781.982	0.07953	781.982	0.14933	781.982	0.20678	781.982	0.16771	781.982	0.26325	781.982	0.30013	781.982	0.27428	781.982	0.36045	781.982	0.39288	781.982	0.06356	781.982	0.11778	781.982	0.16545
	782.883	0.05893	782.883	0.1429	782.883	0.18435	782.883	0.07913	782.883	0.14933	782.883	0.20671	782.883	0.1696	782.883	0.26455	782.883	0.3003	782.883	0.28253	782.883	0.3521	782.883	0.38528	782.883	0.06371	782.883	0.11731	782.883	0.16576
	783.784	0.05971	783.784	0.14207	783.784	0.18424	783.784	0.07886	783.784	0.15002	783.784	0.20616	783.784	0.16621	783.784	0.26345	783.784	0.30045	783.784	0.27349	783.784	0.35585	783.784	0.3824	783.784	0.065	783.784	0.11506	783.784	0.1651
	784.685	0.05961	784.685	0.1404	784.685	0.18197	784.685	0.07815	784.685	0.15051	784.685	0.20619	784.685	0.17111	784.685	0.26236	784.685	0.29891	784.685	0.27156	784.685	0.35919	784.685	0.38831	784.685	0.06456	784.685	0.11471	784.685	0.16523
	785.586	0.05932	785.586	0.13927	785.586	0.18297	785.586	0.0781	785.586	0.15038	785.586	0.20663	785.586	0.16658	785.586	0.26121	785.586	0.3006	785.586	0.26777	785.586	0.36071	785.586	0.38392	785.586	0.0645	785.586	0.11494	785.586	0.16453
	786.486	0.06004	786.486	0.14134	786.486	0.18231	786.486	0.07872	786.486	0.14969	786.486	0.20717	786.486	0.16433	786.486	0.26202	786.486	0.29744	786.486	0.27196	786.486	0.35963	786.486	0.38835	786.486	0.06402	786.486	0.11383	786.486	0.16496
	787.387	0.05926	787.387	0.14253	787.387	0.1826	787.387	0.07868	787.387	0.14965	787.387	0.20664	787.387	0.16652	787.387	0.26152	787.387	0.2981	787.387	0.27242	787.387	0.36054	787.387	0.38556	787.387	0.06434	787.387	0.11511	787.387	0.16426
	788.288	0.05786	788.288	0.14148	788.288	0.18343	788.288	0.07791	788.288	0.14927	788.288	0.20671	788.288	0.16508	788.288	0.26447	788.288	0.29923	788.288	0.27093	788.288	0.35808	788.288	0.38659	788.288	0.06345	788.288	0.11549	788.288	0.1658
	789.189	0.05778	789.189	0.1414	789.189	0.18256	789.189	0.07859	789.189	0.14892	789.189	0.20705	789.189	0.16526	789.189	0.2621	789.189	0.29756	789.189	0.26928	789.189	0.35096	789.189	0.38844	789.189	0.06309	789.189	0.11391	789.189	0.1671
	790.09	0.05751	790.09	0.14218	790.09	0.18335	790.09	0.0786	790.09	0.15072	790.09	0.20787	790.09	0.16879	790.09	0.26196	790.09	0.30252	790.09	0.2705	790.09	0.35114	790.09	0.39744	790.09	0.06348	790.09	0.11285	790.09	0.16572
	790.991	0.05736	790.991	0.1425	790.991	0.18481	790.991	0.07765	790.991	0.15007	790.991	0.2068	790.991	0.16818	790.991	0.26351	790.991	0.29864	790.991	0.26953	790.991	0.35184	790.991	0.39129	790.991	0.06332	790.991	0.11391	790.991	0.16548
	791.892	0.05855	791.892	0.14385	791.892	0.18461	791.892	0.07816	791.892	0.14862	791.892	0.2069	791.892	0.16631	791.892	0.26027	791.892	0.30222	791.892	0.27193	791.892	0.35444	791.892	0.38659	791.892	0.06294	791.892	0.11624	791.892	0.16458
	792.793	0.05906	792.793	0.14183	792.793	0.18406	792.793	0.07861	792.793	0.14883	792.793	0.2085	792.793	0.16647	792.793	0.26346	792.793	0.30006	792.793	0.27555	792.793	0.3573	792.793	0.38219	792.793	0.06327	792.793	0.11674	792.793	0.16408
	793.694	0.0595	793.694	0.14029	793.694	0.18409	793.694	0.07884	793.694	0.14894	793.694	0.20676	793.694	0.16569	793.694	0.25927	793.694	0.30001	793.694	0.27324	793.694	0.361	793.694	0.40217	793.694	0.0636	793.694	0.11655	793.694	0.16367
	794.595	0.05895	794.595	0.13871	794.595	0.18435	794.595	0.07937	794.595	0.14955	794.595	0.20569	794.595	0.1648	794.595	0.26117	794.595	0.30155	794.595	0.27411	794.595	0.36033	794.595	0.40474	794.595	0.06425	794.595	0.11655	794.595	0.16314
	795.495	0.05824	795.495	0.13947	795.495	0.18274	795.495	0.07972	795.495	0.14887	795.495	0.20622	795.495	0.167	795.495	0.2641	795.495	0.29786	795.495	0.27428	795.495	0.35145	795.495	0.39742	795.495	0.06599	795.495	0.11594	795.495	0.16451
	796.396	0.05764	796.396	0.14004	796.396	0.18314	796.396	0.07901	796.396	0.14934	796.396	0.20642	796.396	0.16544	796.396	0.26211	796.396	0.29989	796.396	0.26976	796.396	0.35192	796.396	0.39074	796.396	0.06565	796.396	0.11503	796.396	0.1649
	797.297	0.05804	797.297	0.13807	797.297	0.18458	797.297	0.07956	797.297	0.15005	797.297	0.20575	797.297	0.16838	797.297	0.26036	797.297	0.30416	797.297	0.26737	797.297	0.35765	797.297	0.39937	797.297	0.06556	797.297	0.11334	797.297	0.16544
	798.198	0.06011	798.198	0.13796	798.198	0.18448	798.198	0.07873	798.198	0.14832	798.198	0.2053	798.198	0.16692	798.198	0.26221	798.198	0.29521	798.198	0.26576	798.198	0.35767	798.198	0.3881	798.198	0.06547	798.198	0.11236	798.198	0.1672
	799.099	0.06026	799.099	0.13744	799.099	0.18466	799.099	0.07844	799.099	0.14898	799.099	0.20609	799.099	0.16556	799.099	0.26602	799.099	0.29776	799.099	0.26793	799.099	0.35681	799.099	0.38804	799.099	0.06601	799.099	0.11211	799.099	0.16685
	800	0.0593	800	0.13819	800	0.18401	800	0.07893	800	0.15007	800	0.20744	800	0.16718	800	0.26147	800	0.29988	800	0.27154	800	0.35095	800	0.39405	800	0.06563	800	0.11197	800	0.16737
	800.901	0.05894	800.901	0.13946	800.901	0.18438	800.901	0.07785	800.901	0.14873	800.901	0.20686	800.901	0.17327	800.901	0.26161	800.901	0.3002	800.901	0.26973	800.901	0.35529	800.901	0.39511	800.901	0.06383	800.901	0.11266	800.901	0.16464
	801.802	0.05819	801.802	0.13877	801.802	0.18321	801.802	0.07852	801.802	0.14866	801.802	0.20655	801.802	0.16877	801.802	0.26244	801.802	0.29983	801.802	0.27202	801.802	0.35924	801.802	0.39405	801.802	0.06148	801.802	0.11301	801.802	0.16527
	802.703	0.05871	802.703	0.13945	802.703	0.18313	802.703	0.07945	802.703	0.14851	802.703	0.20706	802.703	0.16555	802.703	0.26157	802.703	0.29858	802.703	0.27206	802.703	0.35851	802.703	0.38941	802.703	0.06055	802.703	0.112	802.703	0.16371
	803.604	0.05881	803.604	0.14045	803.604	0.18331	803.604	0.07899	803.604	0.14903	803.604	0.20789	803.604	0.16707	803.604	0.2633	803.604	0.29918	803.604	0.26798	803.604	0.35475	803.604	0.37595	803.604	0.05881	803.604	0.11215	803.604	0.16329
	804.505	0.05957	804.505	0.14047	804.505	0.1825	804.505	0.07894	804.505	0.15002	804.505	0.20655	804.505	0.17107	804.505	0.26332	804.505	0.29845	804.505	0.26532	804.505	0.35402	804.505	0.39108	804.505	0.05742	804.505	0.11156	804.505	0.16203
	805.405	0.05939	805.405	0.14041	805.405	0.18282	805.405	0.07774	805.405	0.15037	805.405	0.20574	805.405	0.16736	805.405	0.26334	805.405	0.30043	805.405	0.26627	805.405	0.35138	805.405	0.39193	805.405	0.05687	805.405	0.1126	805.405	0.16342
	806.306	0.05969	806.306	0.14024	806.306	0.18289	806.306	0.07751	806.306	0.14973	806.306	0.20532	806.306	0.1688	806.306	0.26075	806.306	0.30139	806.306	0.27113	806.306	0.34895	806.306	0.38966	806.306	0.05767	806.306	0.11258	806.306	0.16477
	807.207	0.06033	807.207	0.14052	807.207	0.18388	807.207	0.0779	807.207	0.14952	807.207	0.2067	807.207	0.16377	807.207	0.26247	807.207	0.29931	807.207	0.27327	807.207	0.35727	807.207	0.39483	807.207	0.05951	807.207	0.1124	807.207	0.16553
	808.108	0.06056	808.108	0.14102	808.108	0.18285	808.108	0.07749	808.108	0.15031	808.108	0.20667	808.108	0.16704	808.108	0.25929	808.108	0.29615	808.108	0.27415	808.108	0.35565	808.108	0.40034	808.108	0.06126	808.108	0.11376	808.108	0.16853
	809.009	0.06008	809.009	0.14179	809.009	0.18266	809.009	0.07853	809.009	0.14947	809.009	0.20591	809.009	0.1669	809.009	0.26377	809.009	0.29826	809.009	0.27613	809.009	0.35555	809.009	0.40452	809.009	0.06154	809.009	0.11399	809.009	0.16785
	809.91	0.05943	809.91	0.14139	809.91	0.18193	809.91	0.07785	809.91	0.14783	809.91	0.20652	809.91	0.16591	809.91	0.26117	809.91	0.30074	809.91	0.27523	809.91	0.3558	809.91	0.39338	809.91	0.06294	809.91	0.11377	809.91	0.16565
	810.811	0.06035	810.811	0.14221	810.811	0.18027	810.811	0.07801	810.811	0.14882	810.811	0.20647	810.811	0.16596	810.811	0.26084	810.811	0.30079	810.811	0.27351	810.811	0.35599	810.811	0.38282	810.811	0.06305	810.811	0.11292	810.811	0.1652
	811.712	0.0598	811.712	0.14205	811.712	0.18081	811.712	0.0786	811.712	0.15013	811.712	0.20641	811.712	0.16816	811.712	0.26041	811.712	0.29959	811.712	0.27215	811.712	0.35638	811.712	0.38811	811.712	0.06377	811.712	0.11254	811.712	0.1659
	812.613	0.05915	812.613	0.14254	812.613	0.18423	812.613	0.0782	812.613	0.1507	812.613	0.20746	812.613	0.16659	812.613	0.26077	812.613	0.2986	812.613	0.27204	812.613	0.3552	812.613	0.38847	812.613	0.06336	812.613	0.11272	812.613	0.16282
	813.514	0.05885	813.514	0.1409	813.514	0.18456	813.514	0.07741	813.514	0.15028	813.514	0.20685	813.514	0.16897	813.514	0.26224	813.514	0.2976	813.514	0.27066	813.514	0.35522	813.514	0.38868	813.514	0.06252	813.514	0.11183	813.514	0.16241
	814.414	0.05846	814.414	0.1409	814.414	0.18386	814.414	0.07822	814.414	0.14977	814.414	0.20647	814.414	0.16789	814.414	0.26301	814.414	0.29726	814.414	0.27036	814.414	0.35885	814.414	0.3884	814.414	0.06151	814.414	0.11106	814.414	0.16313
	815.315	0.05823	815.315	0.13973	815.315	0.18368	815.315	0.07786	815.315	0.14876	815.315	0.20612	815.315	0.16716	815.315	0.26186	815.315	0.30075	815.315	0.27286	815.315	0.36374	815.315	0.38602	815.315	0.06071	815.315	0.11168	815.315	0.16559
	816.216	0.05738	816.216	0.1394	816.216	0.18334	816.216	0.0789	816.216	0.14865	816.216	0.20662	816.216	0.16743	816.216	0.26224	816.216	0.29841	816.216	0.27166	816.216	0.36098	816.216	0.38512	816.216	0.06092	816.216	0.11259	816.216	0.1669
	817.117	0.05857	817.117	0.13887	817.117	0.18339	817.117	0.07888	817.117	0.1493	817.117	0.20638	817.117	0.16528	817.117	0.26263	817.117	0.29918	817.117	0.27473	817.117	0.36094	817.117	0.38885	817.117	0.06142	817.117	0.11369	817.117	0.16927
	818.018	0.05904	818.018	0.13843	818.018	0.18323	818.018	0.07838	818.018	0.14911	818.018	0.20561	818.018	0.16525	818.018	0.26123	818.018	0.29841	818.018	0.27018	818.018	0.36214	818.018	0.38899	818.018	0.06066	818.018	0.11438	818.018	0.16982
	818.919	0.05701	818.919	0.13772	818.919	0.18339	818.919	0.07915	818.919	0.14918	818.919	0.20556	818.919	0.16625	818.919	0.26186	818.919	0.29794	818.919	0.27109	818.919	0.35546	818.919	0.3892	818.919	0.06114	818.919	0.11518	818.919	0.16844
	819.82	0.05716	819.82	0.13952	819.82	0.1825	819.82	0.07904	819.82	0.14977	819.82	0.2064	819.82	0.16611	819.82	0.26177	819.82	0.29936	819.82	0.26795	819.82	0.35082	819.82	0.38694	819.82	0.06079	819.82	0.11444	819.82	0.16787
	820.721	0.0585	820.721	0.13854	820.721	0.18223	820.721	0.07865	820.721	0.1495	820.721	0.20686	820.721	0.16563	820.721	0.26559	820.721	0.29883	820.721	0.26841	820.721	0.35027	820.721	0.37578	820.721	0.06073	820.721	0.11527	820.721	0.16662
	821.622	0.05845	821.622	0.13849	821.622	0.18278	821.622	0.07828	821.622	0.14824	821.622	0.20776	821.622	0.16767	821.622	0.26234	821.622	0.29737	821.622	0.26736	821.622	0.35032	821.622	0.38018	821.622	0.06107	821.622	0.11623	821.622	0.16594
	822.523	0.05911	822.523	0.13853	822.523	0.18296	822.523	0.07942	822.523	0.14887	822.523	0.20801	822.523	0.16565	822.523	0.26081	822.523	0.30002	822.523	0.26717	822.523	0.3513	822.523	0.39032	822.523	0.06107	822.523	0.11532	822.523	0.16459
	823.423	0.05908	823.423	0.14112	823.423	0.18084	823.423	0.07945	823.423	0.14859	823.423	0.20819	823.423	0.16755	823.423	0.26238	823.423	0.3002	823.423	0.271	823.423	0.35281	823.423	0.39279	823.423	0.05973	823.423	0.11456	823.423	0.16497
	824.324	0.05923	824.324	0.14038	824.324	0.18172	824.324	0.07921	824.324	0.1496	824.324	0.20767	824.324	0.16923	824.324	0.26447	824.324	0.29841	824.324	0.27269	824.324	0.35242	824.324	0.39375	824.324	0.06049	824.324	0.11348	824.324	0.16431
	825.225	0.05952	825.225	0.13963	825.225	0.18187	825.225	0.08006	825.225	0.14955	825.225	0.20678	825.225	0.1644	825.225	0.26233	825.225	0.29928	825.225	0.27209	825.225	0.35403	825.225	0.39682	825.225	0.06119	825.225	0.11359	825.225	0.16249
	826.126	0.05835	826.126	0.14174	826.126	0.1812	826.126	0.07914	826.126	0.14902	826.126	0.2058	826.126	0.16766	826.126	0.26292	826.126	0.29845	826.126	0.2723	826.126	0.35265	826.126	0.39437	826.126	0.06237	826.126	0.11434	826.126	0.16334
	827.027	0.05868	827.027	0.14099	827.027	0.18189	827.027	0.07826	827.027	0.14973	827.027	0.20709	827.027	0.16552	827.027	0.26139	827.027	0.29903	827.027	0.27054	827.027	0.34687	827.027	0.39248	827.027	0.06332	827.027	0.11549	827.027	0.16278
	827.928	0.05771	827.928	0.14114	827.928	0.18225	827.928	0.07913	827.928	0.14984	827.928	0.2066	827.928	0.16514	827.928	0.26252	827.928	0.30117	827.928	0.2679	827.928	0.35398	827.928	0.40235	827.928	0.06352	827.928	0.11629	827.928	0.16162
	828.829	0.05898	828.829	0.13952	828.829	0.18304	828.829	0.07846	828.829	0.14891	828.829	0.20483	828.829	0.16526	828.829	0.26397	828.829	0.29733	828.829	0.26456	828.829	0.36389	828.829	0.39984	828.829	0.06374	828.829	0.11633	828.829	0.16317
	829.73	0.0593	829.73	0.139	829.73	0.18088	829.73	0.0783	829.73	0.14951	829.73	0.20431	829.73	0.16711	829.73	0.26075	829.73	0.29648	829.73	0.26242	829.73	0.35591	829.73	0.3973	829.73	0.06414	829.73	0.11728	829.73	0.16378
	830.631	0.06071	830.631	0.14015	830.631	0.18242	830.631	0.07892	830.631	0.14973	830.631	0.20543	830.631	0.16701	830.631	0.26337	830.631	0.3007	830.631	0.26047	830.631	0.3534	830.631	0.39414	830.631	0.0643	830.631	0.11621	830.631	0.16326
	831.532	0.06133	831.532	0.13858	831.532	0.18408	831.532	0.07816	831.532	0.14981	831.532	0.20522	831.532	0.16667	831.532	0.26021	831.532	0.29877	831.532	0.26226	831.532	0.35437	831.532	0.39769	831.532	0.0632	831.532	0.11573	831.532	0.16293
	832.432	0.06086	832.432	0.13955	832.432	0.18193	832.432	0.07878	832.432	0.14919	832.432	0.20556	832.432	0.16545	832.432	0.26336	832.432	0.29902	832.432	0.26542	832.432	0.35376	832.432	0.40285	832.432	0.06228	832.432	0.11411	832.432	0.16312
	833.333	0.06066	833.333	0.13902	833.333	0.18094	833.333	0.07871	833.333	0.14801	833.333	0.20549	833.333	0.16851	833.333	0.25983	833.333	0.29906	833.333	0.27054	833.333	0.35774	833.333	0.40101	833.333	0.061	833.333	0.11285	833.333	0.16308
	834.234	0.05998	834.234	0.1408	834.234	0.18377	834.234	0.07828	834.234	0.14819	834.234	0.20531	834.234	0.16449	834.234	0.26375	834.234	0.29717	834.234	0.2721	834.234	0.35532	834.234	0.39832	834.234	0.06033	834.234	0.11308	834.234	0.16314
	835.135	0.05784	835.135	0.13981	835.135	0.18445	835.135	0.07891	835.135	0.14974	835.135	0.20475	835.135	0.16739	835.135	0.26395	835.135	0.3001	835.135	0.27502	835.135	0.35143	835.135	0.39567	835.135	0.06036	835.135	0.11182	835.135	0.16369
	836.036	0.05896	836.036	0.14029	836.036	0.18337	836.036	0.07899	836.036	0.14993	836.036	0.20612	836.036	0.16427	836.036	0.26232	836.036	0.29788	836.036	0.26951	836.036	0.35355	836.036	0.39639	836.036	0.06087	836.036	0.11213	836.036	0.1633
	836.937	0.05959	836.937	0.14152	836.937	0.18331	836.937	0.07773	836.937	0.15062	836.937	0.20704	836.937	0.16619	836.937	0.26317	836.937	0.29961	836.937	0.26994	836.937	0.35505	836.937	0.39577	836.937	0.06122	836.937	0.11199	836.937	0.16209
	837.838	0.05952	837.838	0.14072	837.838	0.18301	837.838	0.07915	837.838	0.14923	837.838	0.20696	837.838	0.16715	837.838	0.26329	837.838	0.30053	837.838	0.27269	837.838	0.35279	837.838	0.39176	837.838	0.06255	837.838	0.11254	837.838	0.16231
	838.739	0.05873	838.739	0.1421	838.739	0.18454	838.739	0.07828	838.739	0.14866	838.739	0.20694	838.739	0.1674	838.739	0.26201	838.739	0.29569	838.739	0.26801	838.739	0.35453	838.739	0.39705	838.739	0.06278	838.739	0.1134	838.739	0.16312
	839.64	0.06	839.64	0.14302	839.64	0.18276	839.64	0.07754	839.64	0.14841	839.64	0.20643	839.64	0.16666	839.64	0.26338	839.64	0.29996	839.64	0.26456	839.64	0.34228	839.64	0.39826	839.64	0.06264	839.64	0.11303	839.64	0.16492
	840.541	0.05829	840.541	0.14305	840.541	0.18245	840.541	0.07814	840.541	0.14849	840.541	0.20701	840.541	0.16518	840.541	0.2646	840.541	0.29786	840.541	0.26424	840.541	0.35614	840.541	0.39323	840.541	0.06174	840.541	0.11215	840.541	0.16504
	841.441	0.05868	841.441	0.14344	841.441	0.18214	841.441	0.07855	841.441	0.14821	841.441	0.20704	841.441	0.1647	841.441	0.26072	841.441	0.29665	841.441	0.26685	841.441	0.35651	841.441	0.39111	841.441	0.06115	841.441	0.11316	841.441	0.1651
	842.342	0.05897	842.342	0.14407	842.342	0.18218	842.342	0.07948	842.342	0.14839	842.342	0.20577	842.342	0.16737	842.342	0.26302	842.342	0.29682	842.342	0.26935	842.342	0.34914	842.342	0.40693	842.342	0.06022	842.342	0.11269	842.342	0.16236
	843.243	0.05903	843.243	0.14329	843.243	0.18175	843.243	0.07913	843.243	0.14845	843.243	0.20583	843.243	0.16898	843.243	0.26329	843.243	0.3014	843.243	0.26962	843.243	0.34514	843.243	0.39018	843.243	0.05899	843.243	0.11262	843.243	0.16195
	844.144	0.05898	844.144	0.14176	844.144	0.18207	844.144	0.07815	844.144	0.14828	844.144	0.20653	844.144	0.1669	844.144	0.26343	844.144	0.29573	844.144	0.26874	844.144	0.34474	844.144	0.37642	844.144	0.05849	844.144	0.11274	844.144	0.16403
	845.045	0.05932	845.045	0.14255	845.045	0.18203	845.045	0.0785	845.045	0.14858	845.045	0.20647	845.045	0.16723	845.045	0.26296	845.045	0.29773	845.045	0.26617	845.045	0.34389	845.045	0.38466	845.045	0.05946	845.045	0.11199	845.045	0.16522
	845.946	0.06007	845.946	0.14194	845.946	0.18202	845.946	0.07801	845.946	0.14853	845.946	0.20611	845.946	0.16558	845.946	0.26288	845.946	0.29545	845.946	0.26864	845.946	0.34413	845.946	0.38711	845.946	0.0607	845.946	0.11121	845.946	0.1661
	846.847	0.06073	846.847	0.13961	846.847	0.18321	846.847	0.07845	846.847	0.14859	846.847	0.20578	846.847	0.16723	846.847	0.26122	846.847	0.29708	846.847	0.27039	846.847	0.34256	846.847	0.38651	846.847	0.06141	846.847	0.11067	846.847	0.16581
	847.748	0.05885	847.748	0.13892	847.748	0.18175	847.748	0.07782	847.748	0.14837	847.748	0.20626	847.748	0.16641	847.748	0.26288	847.748	0.29794	847.748	0.27085	847.748	0.34671	847.748	0.38855	847.748	0.0618	847.748	0.11116	847.748	0.16975
	848.649	0.05921	848.649	0.1391	848.649	0.18156	848.649	0.0786	848.649	0.14874	848.649	0.20599	848.649	0.16648	848.649	0.26351	848.649	0.29663	848.649	0.27168	848.649	0.34952	848.649	0.39229	848.649	0.0629	848.649	0.11162	848.649	0.16913
	849.55	0.05965	849.55	0.14046	849.55	0.18145	849.55	0.07846	849.55	0.14866	849.55	0.20644	849.55	0.16374	849.55	0.26443	849.55	0.29896	849.55	0.26794	849.55	0.3545	849.55	0.3876	849.55	0.06325	849.55	0.1134	849.55	0.17027
	850.45	0.05981	850.45	0.14103	850.45	0.18237	850.45	0.07823	850.45	0.14877	850.45	0.2062	850.45	0.16661	850.45	0.26158	850.45	0.29849	850.45	0.26329	850.45	0.35549	850.45	0.38415	850.45	0.06305	850.45	0.11482	850.45	0.16949
	851.351	0.05979	851.351	0.14019	851.351	0.18318	851.351	0.07821	851.351	0.14812	851.351	0.20696	851.351	0.16675	851.351	0.26314	851.351	0.30064	851.351	0.26329	851.351	0.35393	851.351	0.38665	851.351	0.06321	851.351	0.11667	851.351	0.16779
	852.252	0.05897	852.252	0.14091	852.252	0.18335	852.252	0.079	852.252	0.14876	852.252	0.20578	852.252	0.17069	852.252	0.26205	852.252	0.29683	852.252	0.26508	852.252	0.35048	852.252	0.39796	852.252	0.06292	852.252	0.11742	852.252	0.16728
	853.153	0.05926	853.153	0.14109	853.153	0.18265	853.153	0.07816	853.153	0.14805	853.153	0.20559	853.153	0.16603	853.153	0.26531	853.153	0.29886	853.153	0.2687	853.153	0.35365	853.153	0.38851	853.153	0.0623	853.153	0.11768	853.153	0.16697
	854.054	0.05885	854.054	0.14128	854.054	0.18275	854.054	0.07792	854.054	0.14768	854.054	0.206	854.054	0.16992	854.054	0.26237	854.054	0.29866	854.054	0.26909	854.054	0.3551	854.054	0.38645	854.054	0.06261	854.054	0.11563	854.054	0.1674
	854.955	0.05887	854.955	0.1394	854.955	0.18235	854.955	0.07775	854.955	0.14796	854.955	0.20613	854.955	0.16815	854.955	0.26384	854.955	0.29824	854.955	0.2677	854.955	0.35436	854.955	0.39323	854.955	0.06294	854.955	0.11525	854.955	0.16891
	855.856	0.0594	855.856	0.14003	855.856	0.18235	855.856	0.07874	855.856	0.14797	855.856	0.20636	855.856	0.16391	855.856	0.26099	855.856	0.29792	855.856	0.26504	855.856	0.35358	855.856	0.39301	855.856	0.06162	855.856	0.11549	855.856	0.16852
	856.757	0.05974	856.757	0.13983	856.757	0.18204	856.757	0.07889	856.757	0.14819	856.757	0.20586	856.757	0.16438	856.757	0.26366	856.757	0.29957	856.757	0.26632	856.757	0.35478	856.757	0.39195	856.757	0.06148	856.757	0.11466	856.757	0.16873
	857.658	0.06033	857.658	0.14005	857.658	0.18191	857.658	0.07918	857.658	0.14807	857.658	0.20514	857.658	0.16798	857.658	0.26376	857.658	0.29946	857.658	0.26938	857.658	0.34503	857.658	0.38517	857.658	0.06255	857.658	0.11319	857.658	0.16669
	858.559	0.05925	858.559	0.14026	858.559	0.18175	858.559	0.07824	858.559	0.14852	858.559	0.20642	858.559	0.16665	858.559	0.26335	858.559	0.30111	858.559	0.26877	858.559	0.34984	858.559	0.38345	858.559	0.06231	858.559	0.11249	858.559	0.16652
	859.459	0.05983	859.459	0.14107	859.459	0.18056	859.459	0.07775	859.459	0.14958	859.459	0.20593	859.459	0.1663	859.459	0.26173	859.459	0.29937	859.459	0.26461	859.459	0.35321	859.459	0.38785	859.459	0.06136	859.459	0.11257	859.459	0.16586
	860.36	0.06006	860.36	0.14052	860.36	0.17995	860.36	0.07831	860.36	0.14909	860.36	0.20619	860.36	0.16355	860.36	0.26479	860.36	0.29766	860.36	0.266	860.36	0.35172	860.36	0.38171	860.36	0.06111	860.36	0.11246	860.36	0.16655
	861.261	0.05925	861.261	0.1401	861.261	0.18164	861.261	0.07824	861.261	0.14908	861.261	0.2044	861.261	0.1648	861.261	0.26125	861.261	0.29764	861.261	0.26723	861.261	0.34834	861.261	0.39312	861.261	0.06061	861.261	0.11206	861.261	0.16821
	862.162	0.05975	862.162	0.14075	862.162	0.18069	862.162	0.0779	862.162	0.14953	862.162	0.20564	862.162	0.167	862.162	0.26238	862.162	0.29806	862.162	0.26878	862.162	0.34958	862.162	0.399	862.162	0.06034	862.162	0.1114	862.162	0.16793
	863.063	0.06084	863.063	0.14092	863.063	0.18111	863.063	0.07787	863.063	0.1484	863.063	0.20572	863.063	0.16379	863.063	0.26358	863.063	0.29825	863.063	0.27114	863.063	0.34704	863.063	0.37573	863.063	0.0598	863.063	0.11208	863.063	0.16682
	863.964	0.05985	863.964	0.1405	863.964	0.18411	863.964	0.07842	863.964	0.14923	863.964	0.20585	863.964	0.16604	863.964	0.26128	863.964	0.29806	863.964	0.27325	863.964	0.35088	863.964	0.39325	863.964	0.05919	863.964	0.11401	863.964	0.16837
	864.865	0.05888	864.865	0.1407	864.865	0.18257	864.865	0.07806	864.865	0.1496	864.865	0.20734	864.865	0.16349	864.865	0.26271	864.865	0.29938	864.865	0.27003	864.865	0.35383	864.865	0.40178	864.865	0.05844	864.865	0.11354	864.865	0.16743
	865.766	0.05781	865.766	0.13894	865.766	0.18206	865.766	0.07882	865.766	0.14964	865.766	0.20855	865.766	0.16639	865.766	0.26035	865.766	0.29674	865.766	0.26526	865.766	0.3472	865.766	0.39307	865.766	0.05853	865.766	0.11592	865.766	0.16741
	866.667	0.05924	866.667	0.13786	866.667	0.18324	866.667	0.07937	866.667	0.14966	866.667	0.20632	866.667	0.16445	866.667	0.26303	866.667	0.29514	866.667	0.26112	866.667	0.34902	866.667	0.38968	866.667	0.05879	866.667	0.11536	866.667	0.16641
	867.568	0.05924	867.568	0.13886	867.568	0.18429	867.568	0.079	867.568	0.14819	867.568	0.20684	867.568	0.16526	867.568	0.26226	867.568	0.2986	867.568	0.26626	867.568	0.346	867.568	0.39298	867.568	0.05985	867.568	0.1163	867.568	0.16638
	868.468	0.05939	868.468	0.13965	868.468	0.18267	868.468	0.07883	868.468	0.14824	868.468	0.20745	868.468	0.17215	868.468	0.26273	868.468	0.29902	868.468	0.2689	868.468	0.34479	868.468	0.39054	868.468	0.05955	868.468	0.11497	868.468	0.16555
	869.369	0.05801	869.369	0.14029	869.369	0.18256	869.369	0.07833	869.369	0.14916	869.369	0.2061	869.369	0.16638	869.369	0.26051	869.369	0.29634	869.369	0.2672	869.369	0.3461	869.369	0.38734	869.369	0.0594	869.369	0.11404	869.369	0.16543
	870.27	0.05826	870.27	0.14025	870.27	0.18318	870.27	0.07804	870.27	0.14901	870.27	0.20613	870.27	0.16723	870.27	0.26359	870.27	0.2982	870.27	0.26536	870.27	0.35654	870.27	0.38933	870.27	0.06043	870.27	0.11227	870.27	0.16562
	871.171	0.05896	871.171	0.14039	871.171	0.18164	871.171	0.07827	871.171	0.14858	871.171	0.20503	871.171	0.1677	871.171	0.26103	871.171	0.2976	871.171	0.26393	871.171	0.35743	871.171	0.3884	871.171	0.06157	871.171	0.11261	871.171	0.16611
	872.072	0.05877	872.072	0.14185	872.072	0.17888	872.072	0.0784	872.072	0.14829	872.072	0.20534	872.072	0.16682	872.072	0.26257	872.072	0.2957	872.072	0.26174	872.072	0.35435	872.072	0.39111	872.072	0.0616	872.072	0.11281	872.072	0.16574
	872.973	0.0592	872.973	0.14266	872.973	0.1792	872.973	0.07787	872.973	0.1483	872.973	0.20572	872.973	0.1664	872.973	0.26476	872.973	0.29716	872.973	0.25838	872.973	0.35541	872.973	0.39278	872.973	0.06295	872.973	0.11259	872.973	0.1659
	873.874	0.06029	873.874	0.14335	873.874	0.1799	873.874	0.07882	873.874	0.14861	873.874	0.20612	873.874	0.16614	873.874	0.26322	873.874	0.29916	873.874	0.27264	873.874	0.357	873.874	0.38474	873.874	0.06443	873.874	0.11299	873.874	0.16732
	874.775	0.06067	874.775	0.14217	874.775	0.18187	874.775	0.07872	874.775	0.14826	874.775	0.20586	874.775	0.16619	874.775	0.26228	874.775	0.29673	874.775	0.27114	874.775	0.35378	874.775	0.38632	874.775	0.06401	874.775	0.11108	874.775	0.16892
	875.676	0.05998	875.676	0.14095	875.676	0.18222	875.676	0.07819	875.676	0.14872	875.676	0.20666	875.676	0.16528	875.676	0.26224	875.676	0.29661	875.676	0.26661	875.676	0.35364	875.676	0.39022	875.676	0.06337	875.676	0.1129	875.676	0.16949
	876.577	0.0579	876.577	0.14108	876.577	0.18109	876.577	0.07876	876.577	0.14901	876.577	0.20585	876.577	0.16722	876.577	0.26478	876.577	0.29718	876.577	0.26867	876.577	0.35017	876.577	0.37984	876.577	0.06384	876.577	0.11314	876.577	0.16908
	877.477	0.05714	877.477	0.14158	877.477	0.18101	877.477	0.07738	877.477	0.14952	877.477	0.2054	877.477	0.16378	877.477	0.26188	877.477	0.30001	877.477	0.25798	877.477	0.35318	877.477	0.37485	877.477	0.06362	877.477	0.11384	877.477	0.16836
	878.378	0.05747	878.378	0.14118	878.378	0.18133	878.378	0.07809	878.378	0.14876	878.378	0.20494	878.378	0.16626	878.378	0.26154	878.378	0.29512	878.378	0.25894	878.378	0.35451	878.378	0.37893	878.378	0.0649	878.378	0.11432	878.378	0.16812
	879.279	0.05817	879.279	0.14059	879.279	0.18098	879.279	0.0774	879.279	0.1481	879.279	0.20613	879.279	0.16675	879.279	0.26106	879.279	0.29668	879.279	0.26693	879.279	0.34922	879.279	0.38139	879.279	0.06488	879.279	0.11571	879.279	0.16714
	880.18	0.05894	880.18	0.14135	880.18	0.17991	880.18	0.07708	880.18	0.14863	880.18	0.20626	880.18	0.16723	880.18	0.26351	880.18	0.29727	880.18	0.27286	880.18	0.34291	880.18	0.38272	880.18	0.06368	880.18	0.11472	880.18	0.16564
	881.081	0.0588	881.081	0.14268	881.081	0.18018	881.081	0.07831	881.081	0.14767	881.081	0.20634	881.081	0.17066	881.081	0.26438	881.081	0.29799	881.081	0.27075	881.081	0.34464	881.081	0.38636	881.081	0.06206	881.081	0.11265	881.081	0.16423
	881.982	0.05952	881.982	0.14253	881.982	0.18084	881.982	0.07742	881.982	0.14859	881.982	0.20535	881.982	0.16807	881.982	0.26313	881.982	0.29732	881.982	0.26292	881.982	0.34354	881.982	0.38186	881.982	0.06423	881.982	0.11093	881.982	0.16356
	882.883	0.05957	882.883	0.14479	882.883	0.18076	882.883	0.07792	882.883	0.14872	882.883	0.20452	882.883	0.16473	882.883	0.26153	882.883	0.29913	882.883	0.26283	882.883	0.34308	882.883	0.38495	882.883	0.064	882.883	0.11139	882.883	0.16345
	883.784	0.05848	883.784	0.14886	883.784	0.18184	883.784	0.07804	883.784	0.1481	883.784	0.20471	883.784	0.16793	883.784	0.26097	883.784	0.29705	883.784	0.26138	883.784	0.34885	883.784	0.37686	883.784	0.06375	883.784	0.10961	883.784	0.16409
	884.685	0.05908	884.685	0.14814	884.685	0.1811	884.685	0.07799	884.685	0.14815	884.685	0.20409	884.685	0.16922	884.685	0.26374	884.685	0.29663	884.685	0.26569	884.685	0.35643	884.685	0.38386	884.685	0.06127	884.685	0.11033	884.685	0.16415
	885.586	0.05941	885.586	0.14822	885.586	0.17921	885.586	0.07774	885.586	0.14691	885.586	0.20354	885.586	0.16824	885.586	0.26103	885.586	0.29701	885.586	0.26805	885.586	0.35706	885.586	0.39542	885.586	0.06184	885.586	0.11158	885.586	0.16514
	886.486	0.05838	886.486	0.14704	886.486	0.17811	886.486	0.0777	886.486	0.14784	886.486	0.20546	886.486	0.16258	886.486	0.26289	886.486	0.29737	886.486	0.27034	886.486	0.35254	886.486	0.39402	886.486	0.06196	886.486	0.11325	886.486	0.16675
	887.387	0.05939	887.387	0.14371	887.387	0.17936	887.387	0.07789	887.387	0.14864	887.387	0.20632	887.387	0.16571	887.387	0.2639	887.387	0.29701	887.387	0.27164	887.387	0.3487	887.387	0.38476	887.387	0.06297	887.387	0.11277	887.387	0.16481
	888.288	0.05882	888.288	0.14321	888.288	0.18089	888.288	0.0779	888.288	0.14784	888.288	0.20816	888.288	0.16948	888.288	0.26128	888.288	0.29664	888.288	0.26889	888.288	0.34911	888.288	0.38567	888.288	0.06233	888.288	0.11274	888.288	0.16478
	889.189	0.05804	889.189	0.14293	889.189	0.18151	889.189	0.0782	889.189	0.14831	889.189	0.20758	889.189	0.16767	889.189	0.26426	889.189	0.29736	889.189	0.26504	889.189	0.34953	889.189	0.39595	889.189	0.0632	889.189	0.11377	889.189	0.16569
	890.09	0.05886	890.09	0.14124	890.09	0.18281	890.09	0.07841	890.09	0.1489	890.09	0.20507	890.09	0.16622	890.09	0.26338	890.09	0.29738	890.09	0.26182	890.09	0.34993	890.09	0.38112	890.09	0.06328	890.09	0.11241	890.09	0.16591
	890.991	0.05944	890.991	0.14094	890.991	0.18308	890.991	0.07923	890.991	0.14786	890.991	0.20462	890.991	0.16389	890.991	0.26253	890.991	0.29767	890.991	0.26307	890.991	0.34574	890.991	0.3927	890.991	0.06473	890.991	0.11341	890.991	0.16534
	891.892	0.05858	891.892	0.14047	891.892	0.18127	891.892	0.07851	891.892	0.14743	891.892	0.20546	891.892	0.16619	891.892	0.26253	891.892	0.29774	891.892	0.26655	891.892	0.34378	891.892	0.39108	891.892	0.06568	891.892	0.11376	891.892	0.16564
	892.793	0.05896	892.793	0.1397	892.793	0.17948	892.793	0.07853	892.793	0.14802	892.793	0.20462	892.793	0.16576	892.793	0.26346	892.793	0.29544	892.793	0.26907	892.793	0.34889	892.793	0.39054	892.793	0.06539	892.793	0.11403	892.793	0.16604
	893.694	0.05908	893.694	0.13993	893.694	0.18	893.694	0.07863	893.694	0.14862	893.694	0.20575	893.694	0.16862	893.694	0.2626	893.694	0.30017	893.694	0.26728	893.694	0.35361	893.694	0.38977	893.694	0.06515	893.694	0.1132	893.694	0.16602
	894.595	0.06002	894.595	0.14035	894.595	0.1805	894.595	0.07858	894.595	0.14847	894.595	0.20574	894.595	0.16568	894.595	0.26225	894.595	0.29692	894.595	0.27377	894.595	0.35192	894.595	0.39204	894.595	0.0649	894.595	0.11543	894.595	0.16716
	895.495	0.05948	895.495	0.14018	895.495	0.17976	895.495	0.07838	895.495	0.14873	895.495	0.20579	895.495	0.16894	895.495	0.26544	895.495	0.29555	895.495	0.26586	895.495	0.34782	895.495	0.39138	895.495	0.06414	895.495	0.11398	895.495	0.16715
	896.396	0.05859	896.396	0.1402	896.396	0.18142	896.396	0.07804	896.396	0.14871	896.396	0.20632	896.396	0.16558	896.396	0.26205	896.396	0.29659	896.396	0.26493	896.396	0.34838	896.396	0.39093	896.396	0.06287	896.396	0.11361	896.396	0.16943
	897.297	0.05751	897.297	0.14085	897.297	0.18115	897.297	0.07834	897.297	0.14757	897.297	0.20599	897.297	0.16801	897.297	0.26383	897.297	0.29776	897.297	0.26109	897.297	0.3524	897.297	0.38945	897.297	0.06259	897.297	0.11273	897.297	0.16937
	898.198	0.05649	898.198	0.14058	898.198	0.18064	898.198	0.0783	898.198	0.14847	898.198	0.20509	898.198	0.16546	898.198	0.2643	898.198	0.29623	898.198	0.26486	898.198	0.35233	898.198	0.38472	898.198	0.06247	898.198	0.11374	898.198	0.1673
	899.099	0.05683	899.099	0.14203	899.099	0.18012	899.099	0.07831	899.099	0.14855	899.099	0.20575	899.099	0.16383	899.099	0.2657	899.099	0.29796	899.099	0.2649	899.099	0.34706	899.099	0.38759	899.099	0.06249	899.099	0.11412	899.099	0.16478
	900	0.05929	900	0.1433	900	0.18046	900	0.07772	900	0.14869	900	0.20612	900	0.16706	900	0.26279	900	0.29629	900	0.268	900	0.34854	900	0.38704	900	0.06336	900	0.11246	900	0.16403
